# Supplementary material for: MEKK3-MEK5-ERK5 signaling promotes mitochondrial degradation
Source: Cell Death Discov. 2020 Oct 20;6:107. doi: 10.1038/s41420-020-00342-7 (PMC7576125; doi:10.1038/s41420-020-00342-7)
Supplement: Supplementary file 5 — Supplementary Table S1 [file 41420_2020_342_MOESM5_ESM.xlsx]

## Sheet: Results
Kinase	0.0043 µM BIX02188	0.043 µM BIX02188	0.0015 µM BIX02189	0.015 µM BIX02189
Abl (H396P) (h)	110	96	109	109
Abl (M351T)(h)	96	96	105	102
Abl (Q252H) (h)	98	93	96	107
Abl(h)	102	113	105	103
Abl(m)	93	99	103	102
Abl(T315I)(h)	97	99	100	99
Abl(Y253F)(h)	97	97	109	105
ACK1(h)	95	104	109	97
ALK(h)	106	114	106	105
ALK4(h)	97	104	108	99
AMPKα1(h)	111	118	109	1
AMPKα2(h)	101	106	105	113
Arg(h)	110	107	118	116
Arg(m)	104	99	101	100
ARK5(h)	96	102	107	92
ASK1(h)	123	97	134	129
Aurora-A(h)	115	107	117	111
Aurora-B(h)	112	101	113	123
Aurora-C(h)	114	103	106	92
Axl(h)	113	116	113	111
Blk(h)	104	99	111	105
Blk(m)	90	102	110	113
Bmx(h)	105	104	102	98
BRK(h)	111	108	110	113
BrSK1(h)	110	109	102	95
BrSK2(h)	100	108	107	105
BTK(h)	111	96	110	102
BTK(R28H)(h)	101	103	89	86
CaMKI(h)	114	110	102	96
CaMKIIβ(h)	112	103	109	111
CaMKIIγ(h)	102	98	100	96
CaMKIIδ(h)	112	115	113	96
CaMKIV(h)	109	116	100	108
CaMKIδ(h)	109	108	109	114
CDK1/cyclinB(h)	99	106	96	94
CDK2/cyclinA(h)	100	101	103	99
CDK2/cyclinE(h)	95	99	92	95
CDK3/cyclinE(h)	111	111	115	95
CDK5/p25(h)	103	101	102	103
CDK5/p35(h)	101	99	106	98
CDK6/cyclinD3(h)	105	110	127	105
CDK7/cyclinH/MAT1(h)	100	97	101	97
CDK9/cyclin T1(h)	102	101	101	112
CHK1(h)	99	100	106	103
CHK2(h)	98	100	111	108
CHK2(I157T)(h)	115	109	121	109
CHK2(R145W)(h)	109	97	106	98
CK1(y)	105	96	99	101
CK1γ1(h)	104	102	110	108
CK1γ2(h)	107	105	95	98
CK1γ3(h)	91	105	102	105
CK1δ(h)	106	103	100	105
CK2(h)	102	105	104	98
CK2α2(h)	100	98	97	94
cKit(D816H)(h)	81	31	93	79
cKit(D816V)(h)	104	96	104	100
cKit(h)	104	100	113	106
cKit(V560G)(h)	86	34	113	92
cKit(V654A)(h)	85	53	94	87
CLK2(h)	95	92	98	99
CLK3(h)	104	109	108	103
c-RAF(h)	102	98	102	105
CSK(h)	102	102	97	106
cSRC(h)	111	98	110	99
DAPK1(h)	105	110	110	99
DAPK2(h)	107	104	112	102
DCAMKL2(h)	124	111	114	102
DDR2(h)	127	121	120	118
DMPK(h)	107	114	119	102
DRAK1(h)	100	109	111	117
DYRK2(h)	94	107	102	107
eEF-2K(h)	102	104	98	99
EGFR(h)	115	105	101	102
EGFR(L858R)(h)	109	104	104	98
EGFR(L861Q)(h)	105	94	103	107
EGFR(T790M)(h)	104	109	107	96
EGFR(T790M,L858R)(h)	94	98	105	98
EphA1(h)	108	104	110	107
EphA2(h)	127	100	117	119
EphA3(h)	96	108	113	103
EphA4(h)	110	107	110	102
EphA5(h)	98	95	99	105
EphA7(h)	103	104	101	99
EphA8(h)	102	107	107	102
EphB1(h)	117	100	107	105
EphB2(h)	98	105	94	91
EphB3(h)	104	100	103	99
EphB4(h)	98	100	107	104
ErbB4(h)	114	112	123	110
FAK(h)	102	103	101	98
Fer(h)	112	104	112	110
Fes(h)	85	99	110	105
FGFR1(h)	112	108	108	103
FGFR1(V561M)(h)	106	98	97	101
FGFR2(h)	103	102	97	98
FGFR2(N549H)(h)	105	102	109	103
FGFR3(h)	107	101	107	109
FGFR4(h)	105	110	101	102
Fgr(h)	94	105	106	99
Flt1(h)	110	109	118	102
Flt3(D835Y)(h)	105	105	96	109
Flt3(h)	84	88	93	107
Flt4(h)	106	101	108	94
Fms(h)	106	100	102	97
Fms(Y969C)(h)	100	78	101	84
Fyn(h)	88	64	104	93
GCK(h)	124	100	102	99
GRK5(h)	99	103	103	97
GRK6(h)	97	104	102	100
GRK7(h)	95	93	114	99
GSK3α(h)	92	93	95	95
GSK3β(h)	94	88	86	91
Haspin(h)	106	92	102	100
Hck(h)	96	74	101	87
Hck(h) activated	100	82	102	105
HIPK1(h)	115	114	112	102
HIPK2(h)	112	105	105	112
HIPK3(h)	101	108	105	107
IGF-1R(h)	102	95	100	99
IGF-1R(h), activated	110	115	113	101
IKKα(h)	113	106	104	113
IKKβ(h)	111	109	101	104
IR(h)	101	104	104	90
IR(h), activated	107	110	111	104
IRAK1(h)	106	103	102	110
IRAK4(h)	95	110	100	112
IRR(h)	112	132	120	119
Itk(h)	99	94	107	95
JAK2(h)	112	114	97	111
JAK3(h)	101	106	103	97
JNK1α1(h)	108	103	95	97
JNK2α2(h)	109	110	99	102
JNK3(h)	102	107	107	100
KDR(h)	100	102	103	113
Lck(h)	100	85	103	89
Lck(h) activated	106	97	111	103
LIMK1(h)	102	103	107	97
LKB1(h)	101	96	104	104
LOK(h)	98	94	109	96
Lyn(h)	95	100	99	92
Lyn(m)	93	95	93	98
MAPK1(h)	101	106	106	102
MAPK2(h)	105	105	101	96
MAPK2(m)	108	117	114	106
MAPKAP-K2(h)	99	93	102	100
MAPKAP-K3(h)	99	94	100	93
MARK1(h)	105	105	110	113
MEK1(h)	118	123	117	121
MELK(h)	93	77	85	82
Mer(h)	110	109	102	102
Met(D1246H)(h)	108	100	98	102
Met(D1246N)(h)	92	100	100	99
Met(h)	122	133	107	144
Met(M1268T)(h)	99	115	101	109
Met(Y1248C)(h)	105	98	111	100
Met(Y1248D)(h)	99	97	107	107
Met(Y1248H)(h)	95	93	102	101
MINK(h)	110	110	106	112
MKK4(m)	122	103	126	114
MKK6(h)	92	71	91	94
MKK7β(h)	137	137	132	128
MLCK(h)	99	106	98	94
MLK1(h)	96	104	107	93
Mnk2(h)	104	101	97	105
MRCKα(h)	113	115	106	104
MRCKβ(h)	99	108	102	105
MSK1(h)	108	106	105	103
MSK2(h)	125	117	116	120
MSSK1(h)	105	110	99	95
MST1(h)	107	103	109	100
MST2(h)	104	117	101	106
MST3(h)	88	109	95	99
mTOR(h)	104	95	101	95
mTOR/FKBP12(h)	92	105	97	90
MuSK(h)	88	109	95	82
NEK11(h)	103	111	100	95
NEK2(h)	100	91	99	94
NEK3(h)	111	107	125	125
NEK6(h)	103	112	101	100
NEK7(h)	119	112	111	110
NLK(h)	98	97	105	96
p70S6K(h)	101	110	104	118
PAK2(h)	96	109	96	88
PAK4(h)	97	103	97	103
PAK5(h)	128	121	113	119
PAK6(h)	102	104	103	104
PAR-1Bα(h)	105	105	104	103
PASK(h)	105	105	92	105
PDGFRα(D842V)(h)	96	73	98	88
PDGFRα(h)	104	97	88	108
PDGFRα(V561D)(h)	94	55	101	103
PDGFRβ(h)	114	101	127	130
PDK1(h)	106	111	105	103
PEK(h)	101	102	100	100
PhKγ2(h)	102	110	117	113
PI3 Kinase (p110a(E542K)/p85a)(h)	103	102	102	103
PI3 Kinase (p110a(E542K)/p85a)(m)	102	101	103	103
PI3 Kinase (p110a(E545K)/p85a)(h)	99	102	100	61
PI3 Kinase (p110a(E545K)/p85a)(m)	99	100	98	97
PI3 Kinase (p110a(H1047R)/p85a)(h)	104	102	102	101
PI3 Kinase (p110a(H1047R)/p85a)(m)	101	100	102	101
PI3 Kinase (p110a/p65a)(h)	103	101	101	99
PI3 Kinase (p110a/p65a)(m)	98	99	97	99
PI3 Kinase (p110a/p85a)(h)	101	99	99	101
PI3 Kinase (p110a/p85a)(m)	101	105	99	104
PI3 Kinase (p110b/p85a)(h)	97	96	105	101
PI3 Kinase (p110b/p85a)(m)	100	100	105	101
PI3 Kinase (p110b/p85b)(m)	103	101	102	107
PI3 Kinase (p110d/p85a)(h)	102	104	102	102
PI3 Kinase (p110d/p85a)(m)	106	104	103	100
PI3 Kinase (p120g)(h)	100	92	101	107
PI3KC2a(h)	103	96	98	103
PI3KC2g(h)	99	97	98	100
Pim-1(h)	109	101	106	104
Pim-2(h)	94	93	110	103
Pim-3(h)	99	104	99	97
PIP4K2a(h)	107	104	98	101
PIP5K1a(h)	103	98	100	100
PIP5K1g(h)	96	90	98	93
PKA(h)	108	109	101	104
PKBα(h)	104	107	107	108
PKBβ(h)	106	98	107	107
PKBγ(h)	117	116	104	107
PKCα(h)	103	102	101	105
PKCβI(h)	104	114	110	119
PKCβII(h)	107	107	101	101
PKCγ(h)	100	102	100	88
PKCδ(h)	109	97	110	105
PKCε(h)	103	103	102	113
PKCζ(h)	110	100	106	104
PKCη(h)	110	109	96	98
PKCθ(h)	109	107	112	107
PKCι(h)	103	101	94	109
PKCμ(h)	103	109	111	105
PKD2(h)	101	102	116	117
PKG1α(h)	107	93	110	108
PKG1β(h)	109	113	100	120
Plk1(h)	106	115	110	107
Plk3(h)	97	95	93	94
PRAK(h)	97	101	100	90
PRK2(h)	108	105	113	107
PrKX(h)	120	126	122	120
PTK5(h)	108	122	103	99
Pyk2(h)	96	99	105	99
Ret (V804L)(h)	99	90	103	96
Ret(h)	101	114	109	98
Ret(V804M)(h)	102	101	106	106
RIPK2(h)	97	103	96	95
ROCK-I(h)	94	104	108	105
ROCK-II(h)	110	112	109	105
ROCK-II(r)	105	107	115	110
Ron(h)	103	115	112	102
Ros(h)	110	106	104	99
Rse(h)	101	104	110	97
Rsk1(h)	98	106	101	98
Rsk1(r)	107	101	109	115
Rsk2(h)	95	100	109	107
Rsk3(h)	110	108	113	108
Rsk4(h)	108	110	108	104
SAPK2a(h)	109	105	112	107
SAPK2a(T106M)(h)	95	97	106	103
SAPK2b(h)	109	96	95	105
SAPK3(h)	99	103	109	102
SAPK4(h)	123	110	120	120
SGK(h)	96	99	93	101
SGK2(h)	92	100	98	108
SGK3(h)	111	122	108	110
SIK(h)	108	102	102	104
Snk(h)	116	113	121	109
Src(1-530)(h)	97	91	90	99
Src(T341M)(h)	97	106	101	98
SRPK1(h)	107	109	103	104
SRPK2(h)	105	105	105	106
STK33(h)	106	110	103	104
Syk(h)	100	101	112	107
TAK1(h)	104	105	109	101
TAO1(h)	104	112	108	103
TAO2(h)	119	97	120	106
TAO3(h)	109	106	112	100
TBK1(h)	109	111	102	103
Tec(h) activated	113	102	94	104
TGFBR1(h)	103	100	106	101
Tie2 (h)	93	101	96	105
Tie2(R849W)(h)	94	104	97	99
Tie2(Y897S)(h)	93	96	94	93
TLK2(h)	106	104	109	100
TrkA(h)	112	105	112	108
TrkB(h)	130	141	148	106
TSSK1(h)	106	102	104	4
TSSK2(h)	115	120	111	110
Txk(h)	94	92	100	96
ULK2(h)	100	98	95	93
ULK3(h)	100	101	101	103
VRK2(h)	95	99	107	99
WNK2(h)	130	122	119	106
WNK3(h)	98	109	102	97
Yes(h)	102	99	102	96
ZAP-70(h)	115	115	110	105
ZIPK(h)	107	106	112	117
