# Supplementary material for: MEKK3-MEK5-ERK5 signaling promotes mitochondrial degradation
Source: Cell Death Discov. 2020 Oct 20;6:107. doi: 10.1038/s41420-020-00342-7 (PMC7576125; doi:10.1038/s41420-020-00342-7)
Supplement: Supplementary file 6 — Supplementary Table S2 [file 41420_2020_342_MOESM6_ESM.xlsx]

## Sheet: Sheet1
geneName	Parental U2OS rep 1	Parental U2OS rep 2	Parental U2OS rep 3	ERK5 KO U2OS 2C10 rep 1	ERK5 KO U2OS 2C10 rep 2	ERK5 KO U2OS 2C10 rep 3	ERK5 KO 2B9 rep 1	ERK5 KO 2B9 rep 2	ERK5 KO 2B9 rep 3
1/2-SBSRNA4	0.30639	0.533857	0.508464	0.453985	0.442701	0.295309	0.762329	0.668226	0.640402
A1BG	2.58514	1.93766	2.43414	3.00586	2.59934	2.89275	3.88224	3.72007	4.13177
A1BG-AS1	0.475598	0.610635	0.651341	0.587801	0.715691	0.692591	0.877393	0.807068	0.628999
A1CF	0.0142042	0.0301687	0.0262555	0.0327004	0.0194599	0.0375598	0.00811513	0.043817	0.0253117
A2LD1	0.043393	0.0887016	0.0746388	0.140258	0.208609	0.183709	0.178756	0.132339	0.154384
A2M	4.61815	4.65788	4.87704	12.8597	12.4617	12.3935	2.00647	1.97628	2.10053
A2ML1	0.0417889	0.00767597	0.00734211	0.0275245	0.0148201	0.0368363	0.0341612	0.0259967	0.02125
A2MP1	0	0	0	0	0	0	0	0	0
A4GALT	1.13936	1.07173	1.03788	1.30342	1.45069	1.65159	0	0	0
A4GNT	0	0	0	0	0	0.0119652	0.0310064	0.0147743	0
AA06	0	0	0	0	0	0	0	0	0
AAA1	0.00475453	0.0183508	0	0.0109564	0	0	0.0108867	0.0207074	0
AAAS	40.6606	41.6538	44.7406	44.6044	44.7543	46.9281	45.005	46.797	47.8945
AACS	21.3159	21.2278	22.9071	17.2066	17.3798	19.6442	16.9022	18.7707	18.9091
AACSP1	1.7314	1.54231	1.64644	2.17511	1.99268	2.00416	0.0866226	0.0589255	0.0576976
AADAC	0.423846	0.310602	0.222419	0.420503	0.364907	0.120206	0.830312	0.659643	0.591141
AADACL2	0	0	0	0	0	0	0	0	0
AADACL3	0	0	0	0	0.00488063	0	0.00675078	0	0
AADACL4	0	0	0	0	0	0	0	0	0
AADAT	9.01817	8.56063	8.54439	8.64738	9.64501	8.55728	6.26282	5.88706	5.80536
AAGAB	50.1458	51.6861	50.3417	40.6206	41.6195	40.0766	45.1465	44.218	42.842
AAK1	4.13929	4.06021	3.75149	4.72758	4.79636	4.47692	4.59377	4.16247	4.42475
AAMP	120.011	117.474	127.776	146.022	144.615	151.588	113.555	120.059	119.814
AANAT	0.0998647	0.250167	0.278378	0.094218	0.161136	0.14233	0.211463	0.240301	0.380218
AARS	55.5819	54.8683	58.3426	69.2505	72.1462	75.3927	55.8635	57.9856	56.8847
AARS2	14.5797	13.9975	14.8494	14.7034	14.4336	15.4984	10.0029	10.3683	9.75834
AARSD1	31.4075	32.3948	33.377	29.2857	30.3599	32.5733	38.2547	38.6696	38.0896
AASDH	4.37823	3.78539	3.8007	4.17318	4.47822	3.71906	5.11978	4.78047	5.06952
AASDHPPT	36.0661	36.3251	33.6445	42.937	42.129	37.767	32.8736	31.1553	32.0185
AASS	2.97812	2.66807	2.5904	4.47947	4.47932	4.21531	1.86724	1.91533	1.79937
AATF	101.635	103.226	109.353	83.4282	83.9559	87.4737	125.239	130.8	128.867
AATK	0.070182	0.0733543	0.0647847	0.0707324	0.105189	0.115988	0.0853652	0.0620695	0.078106
AATK-AS1	0	0	0	0	0	0	0.017671	0	0
ABAT	4.27627	4.32272	4.33329	9.71294	9.69086	8.87161	13.9647	13.2869	13.7627
ABCA1	0.166851	0.185247	0.161906	0.307172	0.330735	0.246254	0.174357	0.172513	0.137498
ABCA10	0.0105028	0.018019	0.0172436	0.0282159	0.0289352	0.00925568	0.040083	0.0152426	0.0124708
ABCA11P	1.97811	1.77973	1.8676	2.18864	2.46026	2.12464	1.69162	1.71684	1.4651
ABCA12	0.00724088	0.0105161	0.0134202	0.0219437	0.0199379	0.0120002	0.112372	0.0772137	0.116529
ABCA13	0.502539	0.453095	0.479041	0.505219	0.518353	0.45503	0.656768	0.688795	0.663263
ABCA17P	0.118248	0.0691228	0.0859614	0.216779	0.253447	0.21793	0.215318	0.269156	0.248763
ABCA2	4.10148	3.59326	3.98134	4.52167	4.59091	4.87042	7.2256	7.74668	7.69148
ABCA3	1.11628	0.898834	0.938384	0.442492	0.361832	0.480077	0.482154	0.596597	0.577428
ABCA4	0.141639	0.182276	0.170738	0.36771	0.328697	0.371786	0.472733	0.436249	0.46166
ABCA5	0.493234	0.442511	0.320923	0.716843	0.684021	0.640653	0.323107	0.242739	0.254928
ABCA6	0	0.00541577	0	0.00484857	0	0.00371021	0	0	0
ABCA7	0.376295	0.325598	0.339569	0.280086	0.233226	0.231551	0.809694	0.737942	0.676031
ABCA8	0.00388736	0	0.00478584	0	0	0	0	0	0
ABCA9	0.0879528	0.0679022	0.0606482	0.0769622	0.116309	0.108513	0.124866	0.0957336	0.131585
ABCB1	4.70591	4.59933	4.5698	4.74292	4.97964	4.8215	4.43012	4.31114	4.58238
ABCB10	7.4765	7.45135	7.38685	7.91499	7.6119	7.59749	5.90118	5.53681	5.84006
ABCB11	0.0046876	0.00602959	0.0173064	0.00540002	0.00387656	0.0041315	0.0053659	0.0102055	0.0166921
ABCB4	0.510316	0.525043	0.404843	1.40672	1.35364	1.28226	0.439588	0.569233	0.387743
ABCB5	0.119409	0.197617	0.140171	0.14703	0.115665	0.206053	0.141827	0.104998	0.188953
ABCB6	1.19229	0.741774	0.93327	1.11251	1.0566	0.883786	0.738564	0.752445	0.540391
ABCB7	21.65	21.6336	20.9651	19.0869	19.7067	17.9545	20.8959	19.3421	19.523
ABCB8	3.71676	3.96236	3.70261	5.43906	5.23777	5.65792	3.70147	3.72832	3.58544
ABCB9	3.28463	3.0724	3.53598	8.25678	7.69337	7.80106	3.24706	3.64636	3.21372
ABCC1	8.17638	8.09362	8.03755	6.90215	6.87564	6.96177	12.1278	12.5967	11.5042
ABCC10	3.55954	3.4932	3.62104	4.12452	4.19592	4.51996	1.94343	2.34424	1.80063
ABCC11	0.0244994	0	0.0123778	0.0115901	0.0124808	0.0221679	0.0460638	0.038332	0.0447773
ABCC12	0.00431794	0	0	0	0.00357021	0	0	0.00470022	0
ABCC13	0.0244572	0.0733309	0.0100159	0.0188123	0.0135068	0.0359393	0.0186535	0.0355069	0.0290007
ABCC2	0.725168	0.989724	0.800023	0.972792	0.793401	0.884637	0.470747	0.515019	0.370045
ABCC3	3.20268	2.89044	3.44621	3.96376	4.09025	3.74664	9.04685	9.08961	7.81549
ABCC4	7.90923	8.36058	8.11086	9.6919	10.1578	9.4381	9.93524	9.57857	10.4451
ABCC5	10.0965	10.227	10.5062	12.7738	12.6439	12.0125	17.9319	16.3221	15.5609
ABCC6	0.279123	0.0458727	0.41488	0.119568	0.13003	0.256404	0.66992	0.736474	0.52742
ABCC6P1	0.0338936	0.0108873	0.0520435	0.0391119	0.0631837	0.00747114	0.116322	0.119944	0.135629
ABCC6P2	0.0825156	0.105034	0.299341	0.241643	0.104231	0.219019	0.704203	0.495403	0.654193
ABCC8	0.0269345	0.0461966	0.0221001	0.0723922	0.0890887	0.0791291	0.107915	0.122165	0.18384
ABCC9	10.1783	9.71097	8.99181	10.0257	10.9053	9.75632	14.7913	14.4045	13.88
ABCD1	3.69204	3.95183	4.31977	2.83736	2.774	2.96017	3.6095	3.94541	4.02823
ABCD2	0.0417308	0.0322114	0.0102738	0.0240309	0.0172509	0.0441338	0.00955465	0.0136274	0.0297242
ABCD3	37.308	34.9057	33.6255	34.0471	35.1671	34.1058	30.4526	28.57	30.4634
ABCD4	5.01392	5.05253	5.11999	9.8332	9.3127	9.13829	6.93499	7.27585	6.78274
ABCE1	64.7069	63.8689	59.5853	62.2257	61.4105	56.1695	62.0577	59.5267	62.569
ABCF1	80.9806	83.0717	86.7624	56.1731	57.1243	60.8504	71.3952	74.1472	73.6981
ABCF2	51.4319	53.3907	56.6743	54.5129	54.9574	57.4742	30.6711	32.1366	30.4343
ABCF3	33.3475	30.9382	33.2939	27.0374	26.6506	27.8312	32.5581	33.4372	34.0731
ABCG1	2.64044	2.45998	2.4754	2.59259	2.48777	2.62609	1.54751	1.16908	1.31054
ABCG2	0.785436	0.703871	0.735726	1.43042	1.47117	1.56322	1.36885	1.1198	1.03743
ABCG4	0.150806	0.218001	0.146935	0.333022	0.317046	0.370764	0.141674	0.239446	0.157458
ABCG5	0.00842035	0	0.0103438	0	0.00697628	0.00742433	0.0385316	0	0
ABCG8	0	0	0.0106552	0	0	0.030596	0.00992373	0.00944608	0
ABHD1	0.170572	0.0874504	0.0834655	0.0988019	0.0567694	0.150532	0.0779437	0.111512	0.0907833
ABHD10	14.1034	13.3426	14.077	16.9533	15.7754	15.9225	23.6497	22.0831	22.4981
ABHD11	8.0249	7.21366	8.07286	12.5341	12.6265	12.57	8.29503	8.12556	8.525
ABHD11-AS1	0	0.0938679	0.443304	0.176602	0.127093	0.462114	0.505316	0.651184	0.38968
ABHD12	38.4748	39.4343	40.195	37.6669	36.1676	39.1836	27.732	29.9511	29.3079
ABHD12B	0.0499434	0.0853621	0.040739	0.0771304	0.0138482	0.0440737	0.0484287	0.0181382	0.0886154
ABHD13	3.14946	3.47285	2.89335	4.63947	4.1023	3.44274	3.85578	3.20398	3.3245
ABHD14A	4.44709	4.23362	4.46307	6.56603	5.81149	7.51487	7.43159	6.83096	6.63964
ABHD14A-ACY1	0.814909	0.186818	0.43771	0.655972	0.647842	0.271248	0.298954	1.19636	1.05016
ABHD14B	33.6076	33.7995	35.265	39.0631	37.7397	41.1869	59.6526	60.8458	60.7794
ABHD15	3.24421	3.22817	3.30422	3.74864	3.39923	3.70359	2.82699	2.91138	2.7414
ABHD16A	13.999	13.7562	14.5578	13.6887	13.8449	13.4985	16.6563	15.8577	15.5728
ABHD16B	4.47529	4.16331	4.50652	4.84777	6.32249	7.77678	4.8991	5.12527	3.88981
ABHD2	16.4591	15.6652	15.9799	19.5448	19.4598	19.8644	19.945	19.5673	19.7599
ABHD3	5.04892	4.7327	4.2973	4.76256	4.89226	4.65506	7.73675	8.47901	8.74799
ABHD4	20.6526	20.1801	22.2227	40.2226	40.0208	41.2467	11.4146	11.5723	11.0118
ABHD5	5.90785	6.37913	5.89885	8.03641	7.83434	7.43395	8.23606	8.0895	7.98469
ABHD6	5.43677	5.88181	5.34671	6.58119	6.49441	6.27216	4.90334	4.93378	4.91948
ABHD8	5.99636	6.07463	6.53856	6.24994	5.47161	6.04561	3.38312	4.47678	3.79276
ABI1	32.8916	31.9417	30.2433	39.2925	38.8076	36.0579	23.6301	22.1524	22.4664
ABI2	18.4781	18.7629	18.785	25.3866	25.7746	24.3806	21.5046	19.8188	19.4997
ABI3	4.9532	5.56981	5.90048	7.88204	7.83198	8.86807	7.50501	8.24635	7.51563
ABI3BP	0.0602125	0.077443	0.0432184	0.0404681	0.0581031	0.0309581	0.126356	0.169329	0.160792
ABL1	39.5261	40.0183	42.6989	24.9457	24.8386	27.3469	32.4785	35.9148	35.3635
ABL2	22.7082	22.1525	22.5438	18.9909	19.2732	19.8521	25.6275	25.2708	25.4275
ABLIM1	38.9178	38.89	38.0994	28.1635	27.9962	27.1555	16.0022	15.9868	16.29
ABLIM2	0.176991	0.210041	0.236988	0.421523	0.350954	0.455128	1.16845	1.18723	1.16945
ABLIM3	3.63954	3.71399	3.6742	5.87824	6.1841	5.90864	10.5096	9.70752	9.91245
ABO	0	0	0	0	0	0	0	0	0
ABP1	0.0575479	0.0246396	0.0235512	0.0221472	0.015902	0	0	0	0.0170526
ABR	20.4975	20.8016	21.374	17.8269	17.2768	18.4415	18.3418	18.6886	19.0383
ABRA	0	0	0	0.0193267	0.00693811	0.0221515	0.0287414	0	0.0446832
ABT1	18.024	16.9509	19.8844	11.5383	11.0752	11.5859	15.2733	15.8969	14.6482
ABTB1	2.86825	3.22381	2.992	6.65009	6.11388	6.76253	3.51625	3.98724	4.33134
ABTB2	0.839122	0.645287	0.667906	0.457031	0.414828	0.474286	0.302786	0.332607	0.389757
ACAA1	12.8202	12.5589	13.6734	19.6936	20.4291	21.2008	26.4952	27.7061	26.0414
ACAA2	31.4498	33.2297	33.615	40.7199	40.4099	40.4994	41.5102	41.8775	41.9092
ACACA	15.3846	15.5761	15.6612	13.8788	14.2824	14.1592	19.3127	19.3735	19.3152
ACACB	0.232646	0.204725	0.181336	0.36607	0.315716	0.368158	0.345247	0.361722	0.359508
ACAD10	1.96764	2.12831	2.1345	1.93648	2.03207	1.89835	3.30866	3.32422	3.44783
ACAD11	2.15645	2.22326	1.83103	2.90576	2.8805	2.96789	3.42761	2.99173	3.26652
ACAD8	8.02459	7.09782	7.17567	7.49433	7.21337	7.0394	8.71304	8.83221	8.25034
ACAD9	19.3146	19.0897	20.1721	17.6174	17.8492	17.6594	21.497	22.2309	22.3675
ACADL	1.38134	1.29485	1.36378	1.1852	1.24553	1.037	1.00353	1.05701	0.81317
ACADM	17.2773	18.1717	16.9476	19.3042	19.9367	19.517	20.7395	19.2658	20.2822
ACADS	2.40951	2.23166	1.90348	3.34544	3.0519	2.93611	3.08127	3.47672	3.92741
ACADSB	1.71206	1.70741	1.71671	2.81937	2.53373	2.37851	1.4551	1.47294	1.43133
ACADVL	87.3494	87.013	89.4225	69.9489	69.0677	69.3288	107.456	112.641	110.261
ACAN	0.515011	0.483484	0.65126	1.5801	1.48691	1.57521	2.83634	2.54359	2.87251
ACAP1	0.490838	0.785185	0.648202	0.470393	0.376125	0.473648	1.08051	1.04882	1.02096
ACAP2	7.07582	7.27824	6.58625	7.28356	7.21131	6.64252	8.80371	8.85491	8.72457
ACAP3	4.54507	4.45074	4.72355	4.51733	4.24437	4.71221	4.69867	5.22336	5.28205
ACAT1	31.4134	33.8563	34.1933	39.3142	41.0673	40.6621	34.003	34.2119	33.7788
ACAT2	51.8063	54.5342	55.5706	62.3324	61.7877	61.1504	42.2466	42.6659	42.1713
ACBD3	14.6723	14.8863	15.0831	14.8676	14.8517	13.5512	15.3994	14.4284	14.4203
ACBD4	1.28978	1.26755	1.36894	1.88241	1.55715	1.80898	2.25389	2.07799	1.90323
ACBD5	11.4961	11.1202	10.6063	12.2601	11.694	11.8177	6.11542	5.9608	5.80283
ACBD6	33.0546	31.0562	34.8618	39.2145	39.1826	40.9422	32.2768	35.2242	33.8876
ACBD7	2.82362	2.69198	2.43331	3.05329	3.17626	3.043	2.09481	1.65476	1.83904
ACCN1	0.0660578	0.0169845	0.0955859	0.0787862	0.165843	0.156021	0.101932	0.133208	0.121883
ACCN2	6.47484	6.22799	6.57117	3.77528	3.39223	4.19113	4.38336	4.68616	4.72854
ACCN3	1.67597	1.68319	1.56289	1.21215	1.11726	0.993403	1.27236	1.14186	0.928469
ACCN4	0.0242693	0.0519823	0	0.00933115	0.0524898	0.0142637	0.0277662	0.0792855	0
ACCN5	0.0570954	0	0.0174849	0.0330299	0	0	0.0489411	0.0155493	0.0506871
ACCS	0.978054	1.08379	0.783393	0.875048	0.834775	0.944822	2.11854	2.00987	2.18683
ACCSL	0.0263135	0	0.0161252	0	0.0109259	0.0116063	0	0.0143312	0
ACD	17.7491	18.1735	19.4847	17.3564	16.161	19.3456	19.384	19.5771	19.5001
ACE	0.0581495	0.046284	0.0387478	0.098434	0.100417	0.079278	0.139009	0.122394	0.15219
ACE2	0	0.0166528	0.00796346	0	0.0107214	0.0285464	0.0148231	0.00705109	0.0115252
ACER1	0	0.0304657	0	0	0	0	0	0.0259623	0
ACER2	0.976085	0.746362	0.852363	1.30299	1.2763	1.23755	1.71659	1.61616	1.4492
ACER3	8.10557	9.12744	7.7428	8.15343	7.72106	7.50987	6.90413	5.90849	6.46284
ACHE	3.7299	3.55499	3.59127	10.355	10.0478	11.2247	4.01763	4.68318	4.80799
ACIN1	56.3146	60.2655	59.259	56.7847	56.7571	57.1048	51.533	52.7034	48.4006
ACLY	146.604	146.308	151.65	127.558	122.713	127.952	134.995	142.493	143.791
ACMSD	0.0201947	0.0258607	0	0	0	0.0178279	0	0	0
ACN9	8.67615	9.9875	8.40101	12.5885	11.509	10.8653	7.8576	7.63463	7.53497
ACO1	54.2837	55.6839	57.2459	56.748	59.3692	60.3329	30.808	31.3708	33.4149
ACO2	63.5404	64.2094	67.5807	51.2151	51.5414	55.7942	49.4263	52.7634	52.5296
ACOT1	9.01071	9.78519	9.45419	16.1361	15.4093	16.115	6.58717	7.33763	7.2972
ACOT11	1.79357	1.41874	1.75775	1.54674	1.90059	1.70947	2.35351	2.71775	2.48001
ACOT12	0	0	0	0	0	0	0	0	0.0211868
ACOT13	3.44002	3.3152	2.6937	2.80282	2.79841	3.09009	3.81748	3.92046	4.05815
ACOT2	29.2383	28.9021	31.0717	44.2908	40.0806	44.4262	22.2542	24.374	23.3345
ACOT4	3.89476	4.65196	4.56931	4.28383	4.60854	4.32826	4.53586	4.82597	4.0112
ACOT6	0.0262563	0	0	0	0	0	0	0.0286286	0
ACOT7	66.1317	63.1297	70.2249	58.5508	58.9936	62.7112	52.0824	56.128	57.3771
ACOT8	8.6811	8.57102	8.99817	10.5852	10.369	11.4782	14.5157	15.6198	16.2688
ACOT9	32.1667	31.4648	32.7374	31.743	31.4442	31.9345	27.7081	30.2547	27.3307
ACOX1	9.20232	9.35938	9.50542	8.01692	8.12933	7.54208	6.728	6.90543	7.46306
ACOX2	0.425399	0.429258	0.64646	0.912345	0.722279	0.973595	0.99621	1.43392	1.13431
ACOX3	6.0675	6.35293	6.74981	4.94151	4.92368	5.14891	2.8694	3.28709	3.07399
ACOXL	0	0	0.0120701	0	0.0081518	0.0346824	0.0112456	0	0
ACP1	74.2238	79.009	78.2818	63.7685	63.6803	62.0155	63.3126	65.4922	65.2482
ACP2	18.2146	17.7723	19.8907	18.8355	19.2356	19.6711	19.0303	20.9683	19.5104
ACP5	0.0333714	0.106948	0.0816655	0.0966378	0.152696	0.0441747	0.209704	0.272716	0.414499
ACP6	2.6243	2.48295	3.32994	4.1232	4.50195	4.58333	5.93905	6.82881	6.23803
ACPL2	3.11316	3.10008	3.10681	2.98128	3.17471	2.96732	3.26296	2.86316	2.80045
ACPP	0	0.01823	0.02615	0.0245335	0.0293562	0.0553175	0.0230899	0.0231619	0.0126168
ACPT	0.0370195	0	0	0	0.030824	0	0	0.0201702	0
ACR	0.0363013	0.0465136	0.110962	0	0.045331	0.04806	0.331702	0.11867	0.289717
ACRBP	0.316161	0.162298	0.170539	0.233939	0.220489	0.256576	0.563845	0.60609	0.53915
ACRC	0.956072	0.674497	0.927779	1.13578	1.14874	1.03934	1.13507	0.915786	0.652249
ACRV1	0.26909	0.444905	0.461223	0.305413	0.344166	0.402798	0.404031	0.19347	0.470618
ACSBG1	0.0618258	0.0794616	0.00947953	0.0356493	0.0512006	0.0476896	0.00882602	0.0336468	0
ACSBG2	0.0255409	0.0437556	0.0522896	0.068772	0.0352694	0.0375332	0	0.0463516	0.0454239
ACSF2	2.25183	1.9771	2.55781	3.27833	2.89251	3.51919	6.28836	6.27342	6.08762
ACSF3	7.65735	7.86356	7.46516	7.13137	6.97816	7.82747	5.34069	5.7944	6.17198
ACSL1	18.6269	18.777	18.3551	14.1672	14.8382	13.915	12.441	12.0157	12.6621
ACSL3	40.2676	41.3686	39.2606	32.4833	31.5303	30.1546	44.2441	43.4653	44.7047
ACSL4	19.4472	18.0935	17.8944	21.103	20.1585	18.9741	20.9024	19.4772	20.1687
ACSL5	0.33946	0.410674	0.400102	0.336628	0.493606	0.424598	6.28807	6.12751	6.14195
ACSL6	0.126671	0.12677	0.164642	0.131572	0.128778	0.142636	0.145028	0.145537	0.194274
ACSM1	0	0.0147998	0	0	0	0.0101682	0.0395459	0.0125561	0
ACSM2A	0.00774177	0.00994938	0.00951333	0	0	0	0	0	0
ACSM2B	0	0.0124345	0	0	0	0	0	0	0
ACSM3	0.341891	0.238679	0.133186	0.318861	0.225996	0.341397	0.707134	0.71055	0.529903
ACSM4	0.0138068	0.0531389	0.0338331	0.0159712	0.057347	0.024361	0.0473432	0.0902397	0.0245175
ACSM5	0.0866696	0.0618464	0.0591139	0.0555921	0.0478992	0.0764273	0.0550725	0.104867	0.102727
ACSS1	0.0194167	0.06657	0.0352929	0.0771911	0.0428584	0.0251955	0	0	0
ACSS2	3.91435	3.5626	3.80391	7.83281	7.40289	7.54921	3.44476	3.86507	4.2292
ACSS3	1.79791	1.71848	1.8846	1.61203	1.78297	1.70498	3.4746	3.30647	3.61503
ACTA1	3.5712	3.20676	3.86652	1.75352	2.51878	2.62861	2.18106	2.70753	3.32898
ACTA2	1.38119	2.02754	1.65511	2.96146	3.12194	3.56633	7.93915	8.08168	8.15966
ACTB	3241.08	3681.4	3793.44	2732.64	2436.68	2730.89	3080.41	3227.35	3554.08
ACTBL2	0.956549	1.02781	1.15489	0.409132	0.457699	0.421693	0.96225	0.951756	1.04133
ACTC1	0.643987	0.851663	0.927733	2.05029	1.85261	2.17879	0.393065	0.30047	0.18556
ACTG1	1830.22	2056.49	2116.39	1677.65	1556.07	1722.76	1236.91	1279.4	1401.42
ACTG2	2.22064	2.13945	2.2675	13.135	13.1989	14.5526	0.241421	0.253537	0.187364
ACTL10	0.19843	0.149839	0.200426	0.13489	0.135605	0.154428	0.0266922	0.076277	0.165921
ACTL6A	78.7364	82.5225	80.2117	71.4756	73.0064	69.7622	80.0697	81.848	79.6413
ACTL6B	0	0	0	0.0185039	0.0132894	0.126912	0.0182591	0	0
ACTL7A	0	0	0	0	0.0143414	0	0.0393765	0	0
ACTL7B	0.0352027	0	0	0	0	0.0466028	0	0	0
ACTL8	0.166855	0.148238	0.1888	0.059362	0.10657	0.203797	0.1614	0.181745	0.41037
ACTL9	0	0	0	0	0	0	0	0	0
ACTN1	344.178	348.506	375.945	382.082	364.003	397.474	330.046	344.671	355.14
ACTN2	0.158533	0.152928	0.188978	0.216896	0.163902	0.187762	0.272198	0.328975	0.149939
ACTN3	0.0241552	0.0413872	0.0197855	0.00928959	0.020009	0.0496932	0.0276352	0.00876705	0.0572869
ACTN4	221.303	223.766	241.12	198.395	190.195	215.877	144.161	155.626	154.078
ACTR10	41.4151	41.2424	37.7819	54.4312	52.2679	47.898	34.7615	34.2894	34.8419
ACTR1A	73.4669	74.9186	79.7249	70.1976	68.6185	72.5504	65.5091	66.3896	67.0263
ACTR1B	19.2402	20.1235	20.6962	27.8789	27.6862	27.5292	24.2231	26.6379	26.6736
ACTR2	92.3287	91.6008	88.9293	102.485	97.6409	90.4745	98.5284	89.7657	95.9562
ACTR3	190.169	193.247	192.143	255.842	242.534	240.633	117.058	113.172	119.783
ACTR3B	0.843849	0.822957	0.773326	1.38048	1.07834	1.08334	0.672605	0.500216	0.444664
ACTR3BP2	0	0	0	0	0	0	0	0	0
ACTR3BP5	0	0	0	0	0	0	0	0	0
ACTR3C	0.270394	0.133151	0.0761933	0.14482	0.196195	0.257082	0.0712374	0.0453353	0.0737182
ACTR5	13.1763	13.4803	13.7835	14.1069	14.824	14.6042	8.8068	8.57836	8.05386
ACTR6	10.9336	10.2832	8.07511	12.8847	12.303	10.3951	9.70967	8.46243	8.44284
ACTR8	10.1983	10.6857	10.5277	13.4207	12.888	13.3417	12.7294	13.586	12.9114
ACTRT1	0	0	0	0	0	0	0	0	0
ACTRT2	0	0	0	0	0	0	0	0	0
ACVR1	13.074	13.3341	13.3612	18.7171	18.6394	18.4446	17.0162	16.5184	16.5584
ACVR1B	7.6716	7.63599	7.86535	6.83143	6.85156	7.30528	6.93281	7.80724	7.173
ACVR1C	0.0823433	0.0775022	0.138305	0.240325	0.178796	0.177519	0.14256	0.152536	0.110273
ACVR2A	2.83255	2.85058	3.03639	3.37017	3.21757	3.07365	2.48311	2.37498	2.46134
ACVR2B	0.932791	0.923494	0.876922	1.48922	1.53753	1.6082	1.26208	1.17218	1.2166
ACVRL1	0.0272956	0.0280833	0.0134306	0.0251638	0.0496806	0.0384957	0.162464	0.118864	0.116615
ACY1	13.5729	13.3309	14.05	24.0324	23.2623	25.5601	27.7969	30.8896	31.9575
ACY3	0.154317	0.0494161	0.141432	0.156585	0.12854	0.119191	0.308394	0.273276	0.239397
ACYP1	11.4186	11.4441	11.7987	14.8099	14.0348	14.5813	11.6945	11.5556	13.3215
ACYP2	2.90356	3.23965	3.52035	2.69549	2.12641	2.23383	7.26931	6.44214	6.72619
ADA	15.3618	15.7648	17.2191	21.1527	20.8222	21.235	11.2758	13.2745	12.9508
ADAD1	0	0	0	0	0	0	0	0	0
ADAD2	0.02297	0	0.0140873	0	0.0190603	0.0202594	0	0	0
ADAL	5.0965	4.1749	4.421	3.83518	4.14221	3.73666	6.83118	6.80204	6.33146
ADAM1	0.737397	0.97881	0.726774	0.654449	0.71824	0.707307	0.648944	0.741149	0.706246
ADAM10	35.9646	35.1563	35.2977	36.6593	37.9213	36.0095	35.2192	33.5819	34.3042
ADAM11	0.673487	0.7612	0.809827	0.828897	0.759647	0.858943	1.19137	1.46076	1.44421
ADAM12	13.6599	13.3472	13.7507	8.43993	8.59244	9.19024	20.6928	21.0308	20.3809
ADAM15	46.9387	45.0276	50.0479	39.925	40.5124	45.6516	36.3662	40.8191	40.4603
ADAM17	14.0219	14.1098	14.2334	15.9813	15.4652	15.4466	19.0875	19.5289	18.8028
ADAM18	0.0511716	0.0437252	0.125198	0.138323	0.0494171	0.015053	0.0389719	0.0185851	0.0302609
ADAM19	37.9654	38.2278	41.057	35.1641	34.2919	35.4628	49.5447	49.4219	49.9133
ADAM2	0	0	0	0	0	0	0	0	0
ADAM20	0.0330097	0.0636246	0.0506917	0.0285661	0.0478561	0.0727614	0.0566463	0.0359429	0.0146779
ADAM21	0.0607491	0.0557507	0.0746166	0.020031	0.122247	0.0459126	0.377254	0.415795	0.308674
ADAM21P1	0	0.044447	0.0566232	0.0266726	0.047882	0.0508954	0.158353	0.201113	0.102536
ADAM22	0.913715	0.991883	1.04114	1.76749	1.95003	1.73681	1.28442	1.31131	1.21959
ADAM23	4.88864	5.25038	5.29736	8.97361	8.82446	9.36804	7.61258	7.66931	7.44109
ADAM28	0.0992443	0.163473	0.0871379	0.0327012	0.0410851	0.0187484	0.957151	1.03976	1.01515
ADAM29	0	0.00936185	0	0	0	0	0.0166701	0.0079299	0
ADAM30	0	0	0	0.00884135	0	0	0	0	0
ADAM32	0.389317	0.434981	0.332687	0.341823	0.259448	0.388041	0.668063	0.552935	0.466618
ADAM33	0.00660477	0.0424712	0.0324944	0	0.00546666	0.00582207	0.0075586	0.0143852	0
ADAM3A	0	0	0.0114986	0	0	0	0	0	0
ADAM5P	0	0.0181538	0	0	0.011758	0.0249707	0	0	0
ADAM6	0	0	0	0	0	0	0	0	0
ADAM7	0	0	0	0	0.00554659	0	0	0.00729491	0.0119228
ADAM8	0.459091	0.404371	0.534751	0.515569	0.463016	0.632306	0.97973	0.947195	0.792039
ADAM9	54.4728	52.752	52.9467	71.0314	69.3019	66.4216	76.2178	73.7999	74.7366
ADAMDEC1	0.0105229	0	0	0	0.00872702	0	0	0.0114604	0
ADAMTS1	8.50813	9.12162	8.6083	2.54757	2.84488	2.64117	1.2353	1.48943	1.44958
ADAMTS10	2.06024	1.88476	1.999	1.83559	1.74823	1.71298	2.3642	2.35264	2.37253
ADAMTS12	30.4448	29.6622	30.0738	22.5132	23.0859	23.8105	25.1881	26.5842	24.919
ADAMTS13	0.127792	0.182301	0.122864	0.190209	0.235856	0.156053	0.482359	0.508335	0.545102
ADAMTS14	0.0254256	0.0436118	0.036513	0.0488063	0.0245255	0.0410818	0.0194046	0.00922547	0.0528207
ADAMTS15	3.2171	3.18115	3.63738	2.25623	2.1509	2.37937	2.11294	2.4824	2.28887
ADAMTS16	2.87991	2.98795	3.01918	3.02232	3.18387	3.08861	4.0322	4.42605	4.37585
ADAMTS17	0.364098	0.373894	0.413847	0.342621	0.36169	0.299267	0.561162	0.483952	0.380358
ADAMTS18	0.0488331	0.0434978	0.0554987	0.0648819	0.0589958	0.0463461	0.0602084	0.0490654	0.0668987
ADAMTS19	0.00877499	0	0.0162008	0.0353753	0.0253949	0.0270681	0.0401809	0.0334317	0.00781238
ADAMTS2	1.86198	1.74902	1.92086	3.74033	3.75527	4.10742	7.08315	7.24731	7.54469
ADAMTS20	0.104713	0.0598764	0.119366	0.156311	0.16671	0.143551	0.111001	0.0802078	0.0621598
ADAMTS3	7.52337	7.42546	6.74365	6.05686	6.43041	5.73881	8.81424	8.2182	7.93295
ADAMTS4	0.129707	0.140126	0.114901	0.119563	0.120167	0.118899	0.100955	0.146848	0.12007
ADAMTS5	0.158918	0.163645	0.176221	0.0835974	0.091886	0.0820172	0.111791	0.135897	0.113257
ADAMTS6	12.9048	13.1864	13.0541	3.59133	3.65736	3.64606	12.3864	11.6421	11.0715
ADAMTS7	0.186571	0.208719	0.279602	0.336309	0.298425	0.34315	0.00928649	0.0132446	0.0288904
ADAMTS8	1.26815	1.46347	1.37694	0.770159	0.57851	0.807056	0.856618	1.10449	1.00184
ADAMTS9	0.350214	0.306937	0.319787	0.688109	0.561303	0.614566	2.08451	2.0012	2.13504
ADAMTS9-AS2	0.05265	0.0405656	0.0129222	0.085138	0.0960654	0.176443	0.144506	0.217886	0.187165
ADAMTSL1	2.41974	2.33644	2.9556	0.718049	0.891563	0.88898	7.69413	6.92034	5.80763
ADAMTSL2	0.138525	0.149636	0.184037	0.27174	0.187953	0.195363	0.456662	0.505285	0.55962
ADAMTSL3	1.73942	1.57235	1.4233	1.4861	1.31543	1.28882	1.78147	1.5231	1.72077
ADAMTSL4	2.08943	1.83273	1.93777	1.52595	1.37392	1.56779	2.17075	2.29724	1.91692
ADAMTSL5	3.26095	3.06265	3.35363	4.81201	4.90887	5.09	3.95183	4.18188	3.89551
ADAP1	0.95636	1.09896	1.27274	1.0114	1.0768	1.28726	3.62675	4.00149	4.56343
ADAP2	0.226552	0.269537	0.17523	0.396974	0.556136	0.532674	0.32637	0.301504	0.358161
ADAR	54.6919	54.2152	54.2137	51.8457	51.9419	51.7165	45.9665	46.1941	45.2445
ADARB1	2.28455	2.29962	2.01117	2.18601	2.44217	2.13754	2.62933	2.52317	2.39902
ADARB2	0	0	0.0096494	0.00300499	0.00215704	0.0046015	0.00896949	0.00568358	0.00465155
ADARB2-AS1	0	0	0	0	0	0	0	0	0
ADAT1	10.2187	9.85869	9.41004	11.5426	11.6634	11.4524	9.61261	9.36394	8.84941
ADAT2	2.24458	2.24479	1.79452	2.02912	2.0574	1.99056	1.95682	1.80631	1.78727
ADAT3	4.30201	3.81612	4.47402	5.22996	4.21753	5.86395	3.78822	5.15719	5.03579
ADC	0.73253	0.940595	0.700564	0.671977	0.67909	0.627039	1.65075	1.46649	1.30194
ADCK1	1.87529	1.537	1.78712	2.29196	2.41142	3.0827	3.22336	2.76626	2.80727
ADCK2	5.59797	4.83128	5.50235	6.95415	6.47483	6.82585	3.42147	3.90282	3.87898
ADCK3	6.35454	5.80423	7.22913	7.58455	8.06082	8.60118	6.74904	7.58607	6.25957
ADCK4	13.4651	12.9603	14.001	13.8698	14.6057	15.6098	20.7178	20.5526	21.0153
ADCK5	4.54221	4.46199	4.51528	5.0682	4.7654	4.85051	6.19025	6.51721	6.13307
ADCY1	0.536502	0.542194	0.553503	0.271414	0.243886	0.244824	0.990692	1.05176	1.13665
ADCY10	0.0225013	0.0173667	0.0110773	0.0103673	0.0237825	0.00793232	0.0206064	0.00979722	0.0160257
ADCY2	0.334511	0.286959	0.374479	0.256747	0.296004	0.31563	0.263069	0.205956	0.222675
ADCY3	27.1567	26.5353	30.3268	28.9056	28.4429	29.2457	31.0256	32.7887	32.4909
ADCY4	0	0	0	0.00767502	0	0	0	0.00724699	0
ADCY5	0.174323	0.269013	0.1502	0.446683	0.471927	0.545044	0.518757	0.517062	0.518464
ADCY6	5.88306	6.15732	5.98276	6.40262	6.15037	6.37459	8.12783	8.38564	7.92054
ADCY7	16.4167	16.0307	15.345	15.3068	14.9822	14.9899	16.8175	17.4404	16.1512
ADCY8	0.15384	0.261427	0.168973	0.411556	0.28182	0.343846	0.848945	0.939056	0.743281
ADCY9	2.62759	2.44534	2.74806	2.23629	2.21108	2.44113	2.32921	2.54938	2.2921
ADCYAP1	0.00722457	0	0.017775	0.0083352	0.0239523	0.0315911	0.0331022	0.0157447	0.0128618
ADCYAP1R1	0.168928	0.133041	0.19666	0.133775	0.150275	0.151212	0.67519	0.594529	0.574456
ADD1	34.9543	34.1139	35.6807	34.1439	34.0007	35.5763	32.4546	34.1839	33.5798
ADD2	2.97515	3.06305	2.9857	6.13752	5.98808	6.37698	0.0447939	0.0130048	0.0218034
ADD3	16.0764	17.2331	15.4221	24.9553	25.3149	22.3581	32.5017	29.8274	30.4618
ADGB	0	0	0	0	0	0.00743059	0.00482596	0.00458877	0
ADH1A	0	0	0	0.0378864	0.0136051	0	0	0	0
ADH1B	0	0	0	0.00994304	0	0	0	0	0
ADH1C	0	0.0214067	0.0204327	0.0193432	0.0138925	0	0.0190787	0.0727815	0.0296301
ADH4	0.0119911	0.0307832	0.0441144	0.0138594	0.0696651	0.0317299	0	0.0130603	0
ADH5	54.7123	56.3606	54.8366	61.0427	63.657	60.4667	60.545	59.8144	61.3423
ADH6	0.106216	0.0453713	0.0865969	0	0.0589364	0.00724555	0.0404423	0.0192894	0.0628007
ADH7	0	0	0	0	0	0	0	0	0
ADHFE1	0.0880594	0.177592	0.0771124	0.130895	0.208878	0.155354	0.17258	0.164427	0.178775
ADI1	45.3295	44.4313	45.4149	47.1585	45.4475	47.0571	26.3977	27.9593	29.2515
ADIG	0	0	0	0	0	0	0	0	0
ADIPOQ	0.102849	0.0566917	0.0662909	0.0892449	0.0810114	0.0647482	0.112122	0.0319853	0.0523139
ADIPOR1	72.3058	72.4383	74.3562	60.4583	57.7553	60.6497	46.8949	46.7442	45.3678
ADIPOR2	72.7601	71.693	72.6743	43.1384	44.1699	43.123	59.8877	59.5794	59.4097
ADK	83.8985	83.0315	81.8437	75.8314	79.1554	76.5957	45.7353	45.5352	44.094
ADM	1.76974	2.02842	1.70702	1.69533	1.91138	1.74202	1.12751	0.945598	1.32835
ADM2	3.182	2.99587	3.44571	8.82909	8.28199	8.60307	3.78889	3.94812	3.46423
ADNP	40.3195	40.312	38.3596	46.2499	47.3881	45.2659	39.2203	37.083	37.264
ADNP2	29.2676	28.995	29.8569	23.799	23.3491	23.5485	21.3033	21.8677	21.6765
ADO	17.2597	17.7286	17.6599	18.4377	18.2175	18.3011	12.1132	11.6289	12.8973
ADORA1	6.84272	6.87997	7.61906	9.55089	9.71787	9.8087	6.66071	6.50829	6.66347
ADORA2A	1.58122	1.53223	1.48689	1.16808	1.2131	1.41021	0.682152	0.521468	0.61055
ADORA2B	14.4634	14.3068	15.1403	14.0008	13.7835	13.3052	12.8892	12.1841	13.0371
ADORA3	0	0	0	0.0120618	0.0733662	0	0	0.0472438	0.115039
ADPGK	32.001	33.7487	31.1502	24.7713	24.099	23.8594	22.1256	21.6952	20.3923
ADPRH	0.694246	0.739503	0.70725	0.823325	0.826433	0.938414	1.1425	0.885414	1.00007
ADPRHL1	0.646816	0.725669	0.854415	0.866637	0.930953	0.896252	2.35509	2.57065	2.46888
ADPRHL2	37.4795	36.2223	42.4988	31.7299	30.679	33.3689	36.6811	39.5837	39.2324
ADRA1A	0.091372	0.0654309	0.11215	0.105909	0.170059	0.188165	0.139333	0.165994	0.162426
ADRA1B	10.1482	9.80073	9.87674	5.63224	5.65665	5.76774	3.40087	3.49896	3.99212
ADRA1D	0.00867145	0.0222824	0.010651	0.0100074	0.0071852	0.0152918	0.0198395	0.0660959	0.0308425
ADRA2A	0.0116678	0.00750159	0	0.0201721	0.0241363	0.00514243	0.00667682	0.00635113	0.0415341
ADRA2B	0.0139661	0.0269288	0	0.056369	0.0289069	0.0246245	0.015981	0.0456169	0.0124247
ADRA2C	4.13737	3.95559	4.44848	3.11341	2.81979	3.49956	1.87269	2.52408	2.69448
ADRB1	0.0241101	0.0103275	0.029623	0.0278165	0.0199715	0.0496003	0.0183891	0.0350027	0.0285901
ADRB2	3.06986	2.82555	3.04069	3.58767	3.42212	3.35134	6.22548	6.23277	6.11354
ADRB3	0.0437095	0.0561574	0.0214743	0.282493	0.304241	0.215827	0.230005	0.1999	0.108824
ADRBK1	26.1164	25.2234	27.4026	19.9654	20.2137	21.8006	19.1585	21.8426	19.8768
ADRBK2	9.34441	8.67709	8.71792	7.49286	7.57878	7.41949	8.64763	8.594	8.54881
ADRM1	284.53	276.761	305.356	254.788	238.345	266.803	236.643	265.585	269.909
ADSL	220.048	232.654	240.192	206.329	200.514	206.638	155.111	166.45	164.152
ADSS	28.7379	28.4643	28.0789	26.1434	26.6491	25.7545	28.5173	27.2324	27.3615
ADSSL1	0.232922	0.228516	0.335763	0.301119	0.182098	0.120873	0.375858	0.238799	0.194644
ADTRP	1.11744	1.17153	0.819595	0.461712	0.485609	0.492535	2.6415	2.73409	3.167
AEBP1	43.2301	41.9716	47.2896	39.4326	37.8759	41.9553	117.983	121.021	120.036
AEBP2	6.8726	6.5017	6.8719	6.75796	6.9034	6.42837	8.52059	7.66312	8.10952
AEN	60.4112	61.6834	63.3242	62.6917	62.4786	65.5742	52.8121	56.8315	55.8146
AES	111.089	112.986	118.491	112.741	104.924	112.016	106	111.22	113.621
AFAP1	8.61325	8.41565	9.01414	9.24394	9.09192	9.4113	10.6027	11.4052	10.823
AFAP1-AS1	0.0423241	0.0921686	0.0481129	0.0487248	0.0618816	0.106154	0.182656	0.173639	0.202965
AFAP1L1	9.43516	9.4626	10.0259	14.0727	14.2437	14.3456	12.5552	13.6839	12.5465
AFAP1L2	0.357966	0.190067	0.307528	0.673713	0.521599	0.55548	0.766482	0.65577	0.747542
AFF1	10.2718	10.173	9.77677	11.958	11.8544	11.7394	10.7214	9.81697	9.82704
AFF2	0.233271	0.203368	0.194929	0.141752	0.163584	0.12833	0.252796	0.25919	0.230974
AFF3	0.655598	0.711262	0.654705	1.09718	0.94507	1.00511	1.59169	1.69536	1.49654
AFF4	21.7556	21.4203	19.9448	22.5126	21.8277	21.2283	26.933	26.8189	27.7032
AFG3L1P	1.69316	1.6753	1.90982	3.5193	3.60321	3.22891	1.53681	1.52694	1.59858
AFG3L2	59.3149	58.5835	63.1416	37.7757	39.4384	39.9227	24.9763	25.6089	25.8358
AFM	0.011872	0.0152393	0.0145596	0.013721	0	0	0.0271478	0.0258609	0
AFMID	15.6394	15.0018	15.4952	11.2286	12.0797	11.1294	8.06014	8.30271	9.57678
AFP	5.1946	5.02372	5.157	4.85894	4.70686	4.75633	3.80874	3.8817	4.49089
AFTPH	16.5602	16.8219	15.4312	16.8921	16.8473	16.3259	16.5903	15.361	15.209
AGA	6.94271	7.10527	7.30856	8.41855	7.82576	6.96009	6.81589	6.10827	6.19027
AGAP1	7.56149	7.33724	7.76098	4.75426	4.82138	5.11037	6.5669	6.64598	6.47723
AGAP11	0.365781	0.392549	0.390912	0.354602	0.386655	0.339157	0.229748	0.32523	0.380787
AGAP2	0.294437	0.340836	0.411458	0.700584	0.597648	0.663296	3.0118	3.16206	3.0944
AGAP3	17.4261	17.0658	18.1511	18.7324	17.7136	19.5745	7.46424	7.74149	8.50537
AGAP4	11.2164	10.7162	9.52554	9.56584	9.9572	8.63234	6.33243	6.24798	6.30108
AGAP5	1.34398	1.20841	1.0961	0.831266	1.13006	1.13436	0.900373	0.731778	0.665645
AGAP6	3.81714	3.8576	3.12622	3.2626	3.6584	3.07229	2.36897	1.71144	1.77493
AGAP7	1.65561	1.40947	1.29993	1.25582	1.46825	1.16287	0.814709	0.670851	0.581859
AGAP8	1.26096	1.48365	1.3472	1.16691	1.51613	1.29019	1.16702	0.953866	0.872788
AGAP9	3.7614	3.46338	3.0704	3.35036	3.66108	3.17909	2.70417	2.27679	2.37958
AGBL1	0.0195119	0.00836157	0	0.0299944	0.0323007	0.0229338	0.0595429	0.0778903	0.0578693
AGBL2	0.0252526	0.0324668	0.0232895	0.0218339	0.0209001	0.0278257	0.26009	0.178701	0.202229
AGBL3	0.20564	0.247856	0.237055	0.162993	0.138293	0.0963038	0.169143	0.13293	0.125795
AGBL4	0.0997815	0.0986439	0.047161	0.17708	0.158921	0.0812046	0.0790366	0.0585001	0.163848
AGBL5	22.0204	22.1257	23.0206	24.9816	24.8239	25.691	33.1027	36.9748	35.2215
AGER	2.76707	2.58201	2.70267	2.17582	1.97997	2.13295	2.10168	2.22475	1.65229
AGFG1	14.8944	15.9833	15.645	9.98758	9.97143	9.48655	13.3908	13.2062	13.5624
AGFG2	4.22323	4.22381	4.28729	3.92199	3.99248	4.07474	2.78987	2.99731	2.78248
AGGF1	10.4121	9.97341	9.62723	11.0098	11.3616	10.7344	11.075	11.0527	10.6771
AGK	14.9658	14.9039	15.6301	14.7197	15.1142	14.9947	12.5768	12.3026	13.1431
AGL	4.51449	4.52544	4.16953	4.42215	4.44143	4.22199	5.37598	5.14608	5.18138
AGMAT	0.420293	0.605418	0.365178	0.29251	0.450016	0.408863	0.315078	0.441825	0.541478
AGMO	0.122129	0.036203	0.0807454	0.195218	0.194678	0.14083	0.193421	0.0920716	0.100222
AGPAT1	53.8416	53.9385	57.1866	40.8593	39.1079	41.2215	46.1757	47.168	45.2939
AGPAT2	34.9123	33.7903	35.4958	28.8118	27.6682	30.0643	34.2295	38.7045	35.7737
AGPAT3	0	0	0	0	0.00284337	0	0.0157647	0.0149871	0
AGPAT4	2.18136	2.10913	2.18746	1.72854	1.76068	1.59444	2.69952	2.68468	2.37141
AGPAT4-IT1	0.413185	0.347956	0.411505	0.283672	0.375249	0.341702	0.309972	0.435995	0.435758
AGPAT5	11.4763	11.4691	10.8056	11.4233	11.0416	10.1568	11.1848	10.6961	11.3354
AGPAT6	19.2896	17.6694	20.1576	15.7014	15.8819	16.6555	22.3665	22.5217	22.3553
AGPAT9	13.3809	13.2485	14.2752	16.7362	16.9607	16.9068	11.0123	11.4022	11.4349
AGPHD1	0.42008	0.414521	0.598235	1.2462	0.953034	1.0051	0.702122	0.530634	0.572783
AGPS	20.1133	19.6581	19.2397	24.204	23.3829	22.3196	20.5042	19.8033	20.4513
AGR2	0	0	0	0	0	0	0.0307341	0.029383	0.0476702
AGR3	0	0	0	0	0	0	0	0	0
AGRN	76.2061	71.9578	79.4227	64.7044	60.788	67.8308	99.8775	110.346	112.221
AGRP	0	0.047317	0	0	0	0.0328362	0.0422774	0	0
AGSK1	3.32808	2.94389	3.73234	3.50025	2.73068	2.91598	3.61375	3.40564	3.94653
AGT	1.26604	1.142	1.33428	0.38346	0.260441	0.482959	1.70499	1.88704	2.05972
AGTPBP1	5.43233	5.50311	5.0771	7.24855	7.20862	6.57968	3.93205	4.30382	4.13432
AGTR1	0	0	0	0	0	0	0	0	0
AGTR2	0	0	0	0	0	0	0	0	0
AGTRAP	31.1823	29.7467	31.9236	37.5605	33.2385	37.6743	32.7992	35.2302	35.2776
AGXT	0	0	0	0	0	0	0	0	0
AGXT2	0.00968631	0	0	0.0223675	0	0	0.0110788	0	0
AGXT2L1	0.0444835	0.0304183	0.116275	0.0410849	0.0491713	0.0588624	0.0270922	0.0128974	0
AGXT2L2	4.20122	4.13914	4.09895	3.31847	3.09583	3.01012	5.57052	5.5114	5.24832
AHCTF1	23.4612	23.1596	22.1798	19.7967	20.7306	19.6855	21.3284	20.9097	20.8056
AHCY	288.693	290.516	313.747	269.785	259.537	276.706	188.251	200.714	200.993
AHCYL1	49.1058	48.3414	48.1988	45.7675	45.952	46.0102	73.252	72.072	71.0387
AHCYL2	2.51427	2.60431	2.5087	4.4189	4.7967	4.56896	2.74713	2.24694	2.34846
AHDC1	7.66437	6.90967	7.70406	5.69168	5.54815	6.09622	5.50013	5.88565	6.08468
AHI1	10.6841	11.0441	9.65839	9.41261	9.65051	9.53826	11.5057	10.1967	10.5456
AHNAK	55.8318	53.4341	57.2341	61.1026	61.5094	69.7746	51.8248	51.8496	61.6641
AHNAK2	4.94042	4.43741	4.79848	6.19682	6.03023	6.91543	1.84314	1.75515	1.85493
AHR	0.0496923	0.0685064	0.0393348	0.0572149	0.0704083	0.0500479	0.0853399	0.0540885	0.0695385
AHRR	0.952583	0.857883	0.918619	0.690168	0.646398	0.647087	1.77665	2.0176	1.96497
AHSA1	178.142	178.673	183.413	174.494	174.054	180.487	155.339	158.772	161.775
AHSA2	6.75068	6.59697	5.36975	7.9699	8.60812	7.15794	11.3652	11.0211	9.56167
AHSG	0.0309942	0	0.0189722	0.179403	0.0515374	0.0273483	0.0177082	0	0
AHSP	0	0	0	0	0	0	0	0	0
AICDA	0.0577228	0.116556	0.111437	0.114176	0.129795	0.203576	0.179243	0.0987671	0.117333
AIDA	55.5745	58.0647	53.3093	60.7279	61.0075	56.682	53.0011	50.0388	51.148
AIF1	0	0	0	0	0	0	0	0.0737757	0
AIF1L	4.23347	4.22711	4.40591	4.53702	4.89415	4.86174	4.76134	5.17169	5.16526
AIFM1	22.4508	22.7167	22.9859	21.3108	22.4232	22.9341	20.3976	21.2695	21.2609
AIFM2	33.2064	32.8136	35.4913	23.3385	23.6475	26.6418	19.0902	20.774	18.8111
AIFM3	0	0.0639772	0.0374312	0.0117365	0.00842598	0.0179265	0.0227812	0.0221388	0
AIG1	11.8835	12.3566	13.8518	19.8378	18.3067	17.4489	17.2588	16.6208	18.3114
AIM1	0.663008	0.552546	0.554013	0.376537	0.533339	0.455557	3.07345	2.84837	2.90841
AIM1L	0.659098	0.78225	0.743246	0.656268	0.685575	0.884437	0.525732	0.671159	0.560317
AIM2	0	0	0.0405222	0.0191782	0.0413219	0.0146123	0.283765	0.216494	0.117522
AIMP1	41.9548	40.9539	42.0171	32.6355	32.1042	30.2688	40.9223	40.9743	42.3683
AIMP2	59.1963	62.6894	65.4532	44.292	45.3055	48.571	92.7318	95.2125	101.331
AIP	58.9395	60.2807	62.1819	67.6023	62.9793	69.1186	65.0443	70.7452	73.8712
AIPL1	0.157372	0.0851299	0.203517	0.18159	0.199	0.175273	0.0473542	0.117236	0.191518
AIRE	0.0483951	0.0155288	0.103853	0.0279695	0.040168	0.0640307	0.027665	0.0527107	0.0214947
AJAP1	0.0157154	0.040392	0.0289656	0.00906491	0.0130166	0.0207834	0.0449501	0.0171113	0.0139774
AJUBA	35.6315	35.1732	35.4076	51.3899	51.9446	54.5155	25.6827	26.8069	27.3237
AK1	15.0725	14.0059	15.7071	13.6827	14.0082	15.2615	12.8986	13.3184	12.8079
AK2	105.299	107.856	107.228	84.9556	84.8737	85.9614	90.9213	91.0302	93.2733
AK3	6.97224	7.28134	6.87293	9.56028	8.65458	7.94229	9.87334	9.18626	10.307
AK4	16.7936	16.751	17.2899	16.9027	17.7947	17.3278	16.8181	16.9563	18.0255
AK5	3.71363	3.69935	3.83236	4.34553	4.44139	3.90209	1.93662	2.16338	2.14554
AK7	0	0.0112224	0	0	0	0.0154037	0	0	0
AK8	0.123184	0.0287552	0.15112	0.116448	0.0836168	0.217289	0.589046	0.475658	0.557226
AKAP1	22.1569	22.8397	22.5853	18.0032	18.0022	18.9434	14.2623	14.9757	12.7755
AKAP10	12.4706	12.8775	11.761	13.187	13.8983	12.5993	14.4208	12.6433	12.5838
AKAP11	6.91168	6.76857	6.46264	7.28935	7.63677	7.16522	7.36321	6.77423	7.00998
AKAP12	17.8507	17.7117	18.5843	18.0912	17.5444	18.5792	38.1752	37.5364	39.1931
AKAP13	2.78465	2.74053	2.68305	3.33116	3.22605	3.48121	2.16396	2.01458	2.26127
AKAP14	0	0.0948226	0	0	0.0642216	0	0	0	0
AKAP17A	5.03257	4.58961	4.56764	4.2325	3.7382	4.20854	3.76788	4.37859	3.95072
AKAP2	32.8882	31.1691	31.7249	28.7605	31.9441	30.2937	31.8848	28.6447	31.2503
AKAP3	0.326322	0.253586	0.167871	0.0525225	0.100557	0.0401437	0.156292	0.132205	0.216004
AKAP4	0	0	0	0	0	0	0	0.00880013	0
AKAP5	0.8604	0.935784	0.849285	1.20286	1.06945	1.05911	0.77792	0.865899	0.790555
AKAP6	0.215133	0.190049	0.176723	0.354321	0.386728	0.382837	0.0941992	0.0987062	0.112741
AKAP7	1.42438	1.19687	1.26941	1.66125	1.75018	1.38001	1.05658	0.98848	0.807451
AKAP8	15.7936	16.2522	15.7567	13.0596	11.9107	13.6174	13.6965	14.6276	14.0813
AKAP8L	26.0402	24.3409	27.3493	19.8426	19.0777	20.2617	19.4346	19.9433	19.898
AKAP9	3.13706	2.93792	2.57544	4.78267	4.92373	4.60901	2.58825	2.1671	2.40247
AKD1	1.09124	0.836251	1.01931	0.619486	0.898549	0.501164	1.42092	1.49962	1.08348
AKIP1	22.2792	23.7195	22.6097	28.0172	26.6812	26.7601	23.9019	25.8256	25.4901
AKIRIN1	51.2874	54.826	53.0137	50.4227	49.3605	48.4143	42.6577	43.5466	44.1282
AKIRIN2	17.7439	18.8385	19.0988	18.5187	17.9897	18.736	14.7113	15.0079	16.0565
AKIRIN2-AS1	6.3567	7.17447	6.57202	6.09123	6.50598	5.13118	7.09555	7.32087	5.89858
AKNA	1.54248	1.55034	1.77464	1.44865	1.45238	1.50413	1.00288	0.842691	0.846664
AKNAD1	0.0300587	0.0579489	0.0369411	0.104014	0.0560083	0.046376	0.0601865	0.0490917	0.0534742
AKR1A1	61.6241	61.9747	65.4289	67.2117	63.3045	64.4544	57.9316	59.3819	57.6625
AKR1B1	197.533	207.233	213.073	291.313	275.927	291.022	149.032	154.494	153.58
AKR1B10	2.31718	1.95495	2.35183	5.89375	6.03226	6.17401	4.49447	4.48417	4.32953
AKR1B15	0.224066	0.229892	0.16463	0.484072	0.521465	0.434933	0.153635	0.309193	0.159103
AKR1C1	0.684528	0.692474	0.70485	8.78955	7.54272	7.87004	1.13166	1.31515	0.638991
AKR1C2	0.18145	0.0999746	0.167331	0.893033	0.817788	0.925243	0.296637	0.437429	0.324721
AKR1C3	7.41483	6.33438	8.21012	23.2473	21.2146	20.8457	17.6839	18.9456	18.0605
AKR1C4	0.0213572	0.0273403	0.0782179	0.0247904	0.142464	0.169709	0.121905	0.0698344	0.0378428
AKR1CL1	0.155085	0.085336	0.0815426	0.0895869	0.110277	0.117239	0.152006	0.0965152	0.157492
AKR1D1	0.0537335	0.0345138	0.0549924	0.0723587	0.0519516	0.0388406	0.0512213	0.0682648	0.0477752
AKR1E2	1.074	1.04755	0.889057	1.19058	1.54661	1.49484	0.639584	0.510863	0.483322
AKR7A2	16.6524	16.7951	16.9674	17.6484	16.9636	19.3283	13.7812	15.9577	16.5041
AKR7A2P1	0.245483	0.338667	0.39236	0.131365	0.31452	0.233351	0.172525	0.102889	0.334832
AKR7A3	0.101834	0.156478	0.174127	0.0708901	0.254607	0.143841	0.162779	0.221969	0.144392
AKR7L	0.181886	0.220615	0.223252	0.186706	0.268121	0.267332	0.184907	0.0990378	0.12574
AKT1	39.6896	38.4916	41.5708	31.336	31.5629	34.2609	13.5529	15.0895	13.6054
AKT1S1	78.8634	76.7145	86.4459	71.176	67.3429	75.2526	88.387	95.3663	97.5651
AKT2	41.7416	40.7963	45.3558	33.7419	32.6662	35.691	32.273	33.7446	32.2552
AKT3	34.8618	36.1648	34.6758	33.6667	34.1992	34.6993	26.8721	25.1022	26.2747
AKTIP	13.4816	14.5078	13.3895	16.26	15.7225	14.1532	9.21706	8.82337	8.89765
ALAD	5.35356	5.27626	5.44252	6.57969	6.78574	6.37094	5.38669	5.21934	6.03923
ALAS1	28.3159	29.5723	30.6032	38.2703	38.2328	40.5943	45.9922	47.3784	46.2974
ALAS2	0	0.0159477	0	0.0143642	0	0	0	0	0
ALB	0	0.0267953	0.0128037	0	0.0173047	0.0368034	0	0	0
ALCAM	89.2605	92.8657	90.7439	108.951	107.992	105.372	155.937	155.463	153.348
ALDH16A1	10.4205	9.28402	10.2476	10.4456	9.89438	11.6834	14.2993	14.3756	14.8154
ALDH18A1	58.9186	60.5771	64.342	50.022	49.0786	51.9516	52.9022	54.5761	53.4765
ALDH1A1	0	0	0.0120921	0	0.0081668	0	0.0112662	0	0
ALDH1A2	0.0818285	0.0585998	0.0612573	0.052552	0.064817	0.0627905	0.0968723	0.06201	0.08966
ALDH1A3	0.396502	0.401113	0.39162	0.449643	0.613342	0.49851	0.238028	0.12738	0.150369
ALDH1B1	69.4208	71.818	73.8984	59.2991	59.6062	61.65	44.8729	48.4736	48.278
ALDH1L1	2.56126	2.31382	2.3655	2.14379	2.01179	1.93546	3.7177	3.86428	3.91879
ALDH1L2	1.96427	1.94022	1.84517	6.01744	6.11022	5.93443	2.24683	2.16291	1.9858
ALDH2	30.4209	29.9326	32.4987	35.9282	34.7735	37.255	45.5889	47.0467	48.1392
ALDH3A1	0.189597	0.312788	0.199144	0.391645	0.303738	0.286756	0.386775	0.604936	0.769802
ALDH3A2	13.7133	13.3177	13.8256	17.2342	18.1627	17.8551	9.71504	9.35372	8.72132
ALDH3B1	10.0074	9.60993	10.811	8.80879	8.79021	9.79272	9.23296	10.1042	9.69789
ALDH3B2	0.0279503	0.0119672	0.0114392	0.0215102	0	0	0.0213133	0.0202904	0.0496985
ALDH4A1	8.31598	8.02466	8.84396	11.1901	11.5448	12.0365	5.14089	5.18037	5.50457
ALDH5A1	1.62996	1.95027	1.8343	1.38605	1.37709	1.51765	2.26182	2.23632	2.15178
ALDH6A1	3.4183	3.07383	3.17553	5.66773	5.92119	5.91529	6.56027	6.07151	6.59285
ALDH7A1	17.813	18.4396	18.6946	24.7051	25.4345	25.0663	31.9355	31.5949	33.1323
ALDH8A1	0.271831	0.187463	0.346409	0.24669	0.293088	0.317472	0.387082	0.392053	0.292494
ALDH9A1	55.9258	56.7998	57.6031	55.0553	54.5656	53.8466	44.4325	45.2854	47.6547
ALDOA	552.71	578.723	615.457	529.272	496.605	548.864	691.245	725.458	776.901
ALDOB	0.00959988	0	0.011786	0	0.00795815	0.00846538	0	0	0.0170678
ALDOC	2.34766	2.07014	1.56341	2.75072	2.78026	2.88691	1.86132	1.90215	1.77133
ALG1	8.20677	8.02917	8.71799	7.40808	7.46939	8.10407	10.8049	11.6583	10.6643
ALG10	5.25068	4.94409	4.71881	7.00896	5.98886	5.45428	5.12928	4.37919	4.39751
ALG10B	1.89521	1.83736	1.46117	2.92938	2.69222	2.10899	2.28745	1.8519	2.03537
ALG11	6.08256	5.93282	5.98616	5.84666	6.16358	5.41164	6.00683	6.0655	4.72159
ALG12	12.7034	11.9466	12.8909	12.8404	12.2766	13.0926	9.96363	11.3283	10.1209
ALG13	5.53266	5.64021	5.40714	5.3793	5.8026	5.65211	6.06929	5.79117	5.86276
ALG14	13.4405	12.5216	13.9773	13.0445	11.6579	10.9996	13.5626	13.7121	13.9263
ALG1L	1.20395	0.965168	0.792903	1.16487	0.721728	1.39899	1.88093	1.88603	1.70025
ALG1L2	0.246849	0.105151	0.267088	0.0957759	0.389959	0.266548	0.375361	0.269175	0.0970284
ALG2	20.9385	19.8157	19.1202	21.2265	21.0437	18.8892	16.9412	16.8448	16.3491
ALG3	54.7875	57.6177	61.0269	50.9477	49.4261	54.6984	74.059	76.0101	78.3615
ALG5	21.6607	20.9875	21.2175	22.8086	22.3801	22.0795	23.8571	23.7131	23.3393
ALG6	4.00451	3.86308	3.62807	5.46617	5.19893	4.3815	4.45104	3.76431	4.36185
ALG8	58.5605	61.1168	58.5089	66.8003	64.327	62.2409	78.4363	75.6906	77.0622
ALG9	8.84173	8.93742	8.58931	10.3829	10.0925	9.97659	7.53525	7.34261	7.41206
ALK	0.0247726	0.00910718	0.0174305	0.0285226	0.0204749	0.0374247	0.0243107	0.0539283	0.0630299
ALKBH1	13.8763	13.5084	13.2105	11.4121	10.9128	10.9473	10.6539	10.6103	10.7278
ALKBH2	30.8668	29.8313	28.4989	23.3851	21.8494	24.0695	24.9281	27.1539	28.06
ALKBH3	11.9206	11.5788	12.1389	11.5512	11.9656	13.0555	13.6214	14.5787	15.9441
ALKBH4	9.51172	8.28889	9.66532	10.463	9.98352	11.035	6.67083	7.40631	8.21487
ALKBH5	38.8701	37.5628	42.1955	32.2608	29.6751	32.8001	23.9458	24.8085	25.4486
ALKBH6	13.049	13.1527	13.4314	12.3487	12.0136	14.0384	18.1912	21.6275	19.5773
ALKBH7	10.5476	11.0601	12.296	11.9459	11.6749	13.435	11.4888	14.0301	14.1439
ALKBH8	12.7919	12.9647	12.5655	11.6119	11.413	10.5181	12.4015	11.5122	11.9767
ALLC	0.0341686	0	0.0208992	0	0.0142151	0	0.0780672	0.0558445	0.0303089
ALMS1	6.78967	6.6335	6.4586	5.67697	6.03911	6.10734	5.97852	6.06919	6.23472
ALMS1P	0.458638	0.294073	0.467949	0.336232	0.29231	0.418168	0.454215	0.416382	0.271361
ALOX12	0.0990021	0.13987	0.194448	0.171478	0.270875	0.122227	0.169847	0.107813	0.158402
ALOX12B	0.0649955	0.0715648	0.148217	0.171497	0.238575	0.1965	0.191171	0.192107	0.0495288
ALOX12P2	0.0249873	0.085619	0.0306964	0	0.0138007	0.0220314	1.21967	1.38759	1.0666
ALOX15	0.025827	0.0110611	0	0.0496753	0.0142665	0.037954	0.0295452	0.0187485	0.0459315
ALOX15B	0.0186408	0.0119721	0.0114439	0	0.0077244	0.0410956	0.0106605	0	0.0165721
ALOX15P1	0.397206	0.392926	0.0532959	0.465883	0.0744362	0.195297	0.602354	0.0481866	0.388458
ALOX5	1.92146	2.02714	1.95565	2.56083	2.96176	3.11156	6.77948	6.37298	6.97876
ALOX5AP	1.13325	1.10445	1.37785	1.21628	1.54822	1.15957	0.985938	0.878191	1.05427
ALOXE3	2.04701	1.57847	1.71783	2.27151	2.38443	2.47045	2.89961	3.18166	3.03911
ALPI	0.00909667	0	0	0	0	0	0	0	0
ALPK1	1.02716	1.05258	1.07654	1.34002	1.46028	1.38217	2.00406	1.9796	1.90015
ALPK2	11.6612	11.115	10.9283	7.73863	7.9015	7.59243	12.8363	12.2184	12.0561
ALPK3	0.0501249	0.0464578	0.0691785	0.0576727	0.071204	0.0547658	0.0803644	0.0785563	0.0607336
ALPL	9.75613	9.77988	10.6735	12.7831	12.7464	13.8404	3.52288	3.67382	3.75203
ALPP	0.98667	0.865898	1.18272	2.64688	2.5715	3.11192	3.93712	4.33223	4.90835
ALPPL2	0.0465862	0.035906	0.19449	0.118314	0.22396	0.287556	0.234462	0.284087	0.381033
ALS2	9.75493	9.20286	9.4367	14.4988	14.0757	13.3645	10.0318	9.30469	9.73313
ALS2CL	1.1385	1.37554	1.23541	2.35587	2.48324	2.38522	3.70184	4.31732	3.81322
ALS2CR11	0.359017	0.321621	0.29368	1.151	1.21412	1.23609	0.244788	0.424626	0.29692
ALS2CR12	0.122293	0.0941797	0.13496	0.0848163	0.131964	0.157353	0.111855	0.093242	0.238994
ALS2CR8	0.179075	0.192779	0.189664	0.354859	0.388651	0.291955	0.458059	0.297356	0.39338
ALX1	0.0194114	0	0	0	0	0	0	0.0211541	0
ALX3	1.81324	1.59933	1.68941	1.79191	1.50838	1.54142	1.25434	1.35937	1.56435
ALX4	0.431877	0.361674	0.426321	0.384762	0.421045	0.387799	0.00932867	0.00443494	0.0145108
ALYREF	214.323	221.036	226.857	168.531	162.784	178.444	107.127	119.172	116.54
AMACR	1.85158	2.00718	1.66984	3.01897	3.01366	2.9927	1.87387	1.84627	1.94642
AMBN	0.0118393	0	0	0	0	0	0.0135366	0.0128949	0
AMBP	0.086174	0.0662673	0.0421637	0.119806	0.0860483	0.0912612	0.0196882	0.0187791	0.0917238
AMBRA1	9.58847	9.08486	10.2469	8.5139	8.52428	9.66975	9.59158	10.2535	10.4132
AMD1	54.4501	56.5858	54.1487	45.1896	45.4333	41.8418	46.6232	42.0847	44.0179
AMDHD1	0.220528	0.0849437	0.162337	0.127388	0.201237	0.194496	0.315221	0.324235	0.352728
AMDHD2	9.16261	8.96459	7.92618	9.47968	9.79698	9.32708	10.6457	12.8772	12.2447
AMELX	0	0	0	0	0	0	0	0	0
AMELY	0	0	0	0	0	0	0	0	0
AMFR	31.6385	31.3456	34.4273	25.5091	25.5585	27.8954	23.3363	25.6497	25.0466
AMH	2.0186	1.8229	2.0871	0.976536	1.42193	1.19041	1.24794	1.55943	1.48055
AMHR2	0.0128197	0	0	0.035751	0	0.0136242	0	0.016822	0.0227985
AMICA1	0	0	0	0	0	0	0	0	0
AMIGO1	3.21855	3.16725	3.68609	3.54182	3.9082	3.73438	2.56193	2.54153	2.50992
AMIGO2	121.091	123.122	118.489	128.086	123.347	116.676	134.084	137.915	141.082
AMIGO3	4.63945	4.7025	5.16994	7.124	6.83461	7.39804	6.03238	7.0099	6.81117
AMMECR1	3.15023	2.91126	3.12658	3.7236	3.75522	3.15543	1.82425	1.73006	1.78736
AMMECR1L	31.4575	31.7509	32.2153	31.0767	30.9422	30.6526	16.78	16.6061	16.3388
AMN	0	0.0201025	0.0575749	0.0181509	0.0130357	0.0553353	0	0.0170805	0
AMN1	1.25423	1.09043	1.16665	1.22805	1.28002	1.20499	1.72774	1.32664	1.47435
AMOT	3.23512	3.47283	3.04596	3.03447	2.7031	2.94622	1.13231	1.0325	1.08259
AMOTL1	15.1872	15.4125	15.7539	15.0389	15.2903	15.7184	16.9354	17.0422	16.706
AMOTL2	42.6334	44.2415	47.3125	32.3911	33.3775	36.7885	42.6041	46.6476	44.9207
AMPD1	0	0	0.0119241	0	0.0241974	0	0	0	0
AMPD2	64.8569	65.255	69.8852	61.0885	59.9507	64.8037	65.584	68.5436	69.2571
AMPD3	0.0495584	0.0562052	0.0486376	0.0846288	0.105756	0.0619532	0.629922	0.543826	0.607828
AMPH	6.00595	5.87357	6.80512	4.20347	4.85166	4.6217	6.37106	6.51276	6.50206
AMT	0.381633	0.165807	0.241501	0.536959	0.528076	0.521742	0.773915	0.900444	0.55959
AMTN	0.0265152	0	0	0.123401	0.19949	0.0234232	0.362927	0.462581	0.516037
AMY1A	0.175522	0.287212	0.0829086	0.157328	0.0962587	0.26658	0.0770314	0.132135	0.160186
AMY1B	0.0512698	0.07284	0.0310895	0.0733486	0.0254583	0.0291237	0	0	0.0297409
AMY1C	0.000467696	0.000472628	0.000475276	0.000479361	0.000468507	0.000469448	0	0	0.000466237
AMY2A	0.0148655	0.0381308	0.0364089	0.0516124	0.037066	0.0786957	0	0	0
AMY2B	0.314287	0.526415	0.436853	0.498513	0.429547	0.333021	0.284215	0.340739	0.191748
AMZ1	0.0457785	0.111213	0.112653	0.0527454	0.0715234	0.0672489	0.203775	0.199337	0.208269
AMZ2	52.742	52.5491	54.0825	69.7077	71.4423	70.372	53.7349	54.5571	53.2645
AMZ2P1	2.82727	2.56465	2.95635	2.68857	3.39563	3.10963	2.50212	2.34454	2.33919
ANAPC1	28.5356	28.1246	28.2762	33.0583	33.7788	32.7464	21.4176	21.7447	21.6145
ANAPC10	9.07577	8.92094	8.24032	7.52838	8.7944	7.05305	8.09575	7.98032	7.64036
ANAPC11	89.1354	90.5604	101.105	81.7298	77.1466	85.6387	64.7283	70.8625	70.4673
ANAPC13	36.3768	37.0686	33.5296	40.0501	40.6102	36.5311	56.5113	52.7924	52.8477
ANAPC16	22.4535	22.6807	22.967	25.039	24.243	22.9558	20.0545	18.6798	18.7292
ANAPC2	15.5687	13.7277	15.194	12.9318	13.013	14.8813	17.4482	18.359	18.043
ANAPC4	7.25779	7.1132	6.55585	8.87504	8.73038	8.01646	6.93699	7.00809	6.90749
ANAPC5	50.5179	52.8505	54.3255	43.0441	43.1596	42.01	41.3061	40.7649	39.8527
ANAPC7	28.3605	27.9453	28.6711	27.3327	27.5477	27.3411	25.5705	24.5706	23.5441
ANG	0.916096	1.0109	0.734864	2.56722	3.10683	3.18589	1.49162	1.39289	1.68917
ANGEL1	3.82525	3.5379	4.05179	6.54281	6.35648	6.49227	3.81994	4.48047	4.05814
ANGEL2	5.22477	5.46798	5.51604	5.98587	5.91954	5.35268	5.94204	5.56687	5.38044
ANGPT1	0.129567	0.0999454	0.114736	0.220951	0.188628	0.155314	0.225339	0.146689	0.276784
ANGPT2	0.113559	0.112342	0.0806419	0.0603366	0.0758431	0.0962382	0.077595	0.0903377	0.0855526
ANGPT4	0.23544	0.20675	0.25828	0.343797	0.339457	0.251398	0.835839	0.863801	0.924565
ANGPTL1	0.0128028	0	0.0157427	0	0.00529831	0	0.00732564	0.00696924	0
ANGPTL2	2.28682	2.08257	1.97622	2.87802	2.82855	3.14141	2.49343	2.61414	2.5435
ANGPTL3	0	0	0	0	0	0	0	0	0
ANGPTL4	0.0536419	0.103241	0.122811	0.0155089	0.0111364	0.02209	0.0766463	0.0545537	0.266919
ANGPTL5	0	0	0	0	0.0163411	0.00869047	0	0	0
ANGPTL6	0.102926	0.181611	0.173478	0.55042	0.598231	0.488014	1.29428	1.02301	1.53113
ANGPTL7	0.0104787	0	0.0257191	0	0	0	0	0	0
ANK1	0.161806	0.220259	0.151561	0.583966	0.436377	0.536159	0.318663	0.47402	0.364908
ANK2	0.730953	0.63081	0.614053	1.7981	1.97564	2.08729	0.768781	0.74108	0.653684
ANK3	0.201981	0.166982	0.128633	0.228582	0.278776	0.197546	1.1271	0.898665	0.901264
ANKAR	0.315288	0.3401	0.287823	0.597639	0.55102	0.569239	0.430736	0.387508	0.362122
ANKDD1A	0.727689	0.812482	0.677558	0.610397	0.675613	0.764664	0.950367	0.75228	0.536153
ANKFN1	0.115199	0.172631	0.11786	0.299256	0.294452	0.347081	0.0768611	0.0418159	0
ANKFY1	7.79771	8.00927	8.51855	8.10258	7.49986	8.07816	8.09307	7.85667	7.79237
ANKH	9.30482	9.00325	9.59527	6.09706	6.18044	6.19965	7.60788	8.01079	7.69327
ANKHD1	10.8593	11.0039	13.0098	12.588	12.1118	12.1024	14.7947	14.0837	11.5574
ANKHD1-EIF4EBP3	4.98275	5.81898	5.46915	4.14734	4.36905	5.00986	8.03206	8.4732	8.50296
ANKIB1	16.7908	17.0824	16.1851	20.2327	20.3789	19.2386	17.9869	17.1919	16.8596
ANKK1	0.027371	0.070324	0.0448158	0.0210629	0.0453696	0.0241351	0.177417	0.0993503	0.0973403
ANKLE1	0.787644	0.711439	0.750125	0.597378	0.68739	0.487942	0.811947	0.965717	0.820629
ANKLE2	37.5181	36.9403	38.0972	34.0199	34.3806	33.2549	35.0023	34.6041	35.1487
ANKMY1	1.05442	0.90808	1.01634	0.993112	0.879347	0.874471	2.20742	2.01819	2.17615
ANKMY2	4.57505	4.46635	4.80457	3.53106	3.5434	3.46585	13.4986	12.949	12.8809
ANKRA2	2.13738	2.29169	1.92771	3.28368	3.5722	2.96888	3.03088	2.67689	2.77319
ANKRD1	136.539	146.396	136.618	185.375	179.492	178.927	194.218	188.987	199.003
ANKRD10	4.73111	5.4075	4.81441	7.67633	8.05134	7.29255	7.46758	7.42363	7.30274
ANKRD11	45.067	42.0925	45.2485	43.6569	42.6355	45.355	26.3422	27.0143	26.3974
ANKRD12	4.77483	4.86153	4.16029	4.02899	4.03415	3.74752	2.45245	2.16843	2.35757
ANKRD13A	16.3548	16.3115	16.7613	11.7428	12.1552	12.1188	20.775	21.1202	20.5619
ANKRD13B	8.06441	8.12591	8.97426	7.65641	7.54184	8.33471	6.105	6.75769	6.16188
ANKRD13C	8.1992	7.72604	7.51378	6.84311	6.80724	6.82468	6.68175	6.84849	6.9897
ANKRD13D	8.47521	7.86891	7.6305	7.56347	7.75833	8.37423	9.27521	10.5101	10.7732
ANKRD16	2.09569	2.08994	2.3795	2.99681	2.75516	2.87394	3.00185	3.10424	3.46395
ANKRD17	30.4688	30.4874	30.6038	21.8573	22.0534	22.1818	27.9446	27.4321	26.4572
ANKRD18A	0.974942	0.794181	0.893678	0.75386	1.07239	0.784674	1.00488	0.78451	0.872962
ANKRD18B	0.186933	0.093041	0.140906	0.166818	0.219563	0.164779	0.103517	0.190379	0.118053
ANKRD18DP	0.00793885	0	0	0	0.0263032	0	0	0	0
ANKRD19P	0.273728	0.299461	0.261315	0.234156	0.344668	0.295036	0.289868	0.331216	0.252307
ANKRD2	0.424753	0.519445	0.303355	0.314909	0.254456	0.269895	0.0841976	0.241821	0.210998
ANKRD20A1	1.90349e-05	0.0861644	0.0715813	0.000117316	0.115497	0.216688	0.185062	0.000671512	0.0752915
ANKRD20A11P	0.0713672	0.0608645	0.145038	0.27644	0.297896	0.168072	0.271465	0.129668	0.210612
ANKRD20A2	0.0827462	0.174641	0.159074	0.261138	0.252159	0.287708	0.203202	0.232312	0.0979027
ANKRD20A3	0.143522	3.5074e-06	3.61873e-06	0.111451	0.159715	0.0428901	0.0557138	0.105451	0.0860889
ANKRD20A4	0.109771	0.157728	0.158793	0.163777	0.30464	0.216301	0.206901	0.140598	0.114907
ANKRD20A5P	0.763604	0.738322	0.518373	1.73228	1.79467	1.40008	1.08363	1.01089	1.05458
ANKRD20A8P	1.30265	1.10399	0.988262	2.12164	2.23274	2.01626	2.31983	2.16422	1.99967
ANKRD20A9P	1.29058	1.14681	1.18824	1.31583	1.43236	1.30535	1.50337	1.38	1.44374
ANKRD22	0.0453198	0.0947013	0.0418098	0.0848746	0.0703061	0.0649146	0.0778038	0.0555042	0.0605
ANKRD23	1.57067	1.59121	1.70849	1.66787	1.67356	1.59864	1.39628	1.21189	1.11721
ANKRD24	0.0672187	0.0360165	0.0551241	0.161389	0.171475	0.17775	0.192334	0.15855	0.139589
ANKRD26	2.63063	2.35188	2.16213	3.44564	3.17471	2.97966	2.72416	2.56515	2.4942
ANKRD26P1	0.681229	0.741315	0.731708	1.00134	1.04827	1.01867	0.788236	0.62712	0.458202
ANKRD26P3	0	0.0156248	0	0	0	0	0	0.00661487	0.0108138
ANKRD27	17.8711	17.772	18.6521	15.4849	15.6031	15.7649	17.8477	17.6159	17.4737
ANKRD28	11.786	12.0855	11.6675	19.4184	20.0929	19.279	22.312	19.7467	21.088
ANKRD29	0.123638	0.211702	0.341419	0.190389	0.18797	0.199896	0.48311	0.448815	0.531118
ANKRD30A	0.00509855	0.0131148	0.0125466	0.00587451	0.0084345	0	0.0116718	0	0.00907662
ANKRD30B	0.126222	0.137373	0.149349	0.268461	0.224844	0.243894	0.333421	0.401638	0.216078
ANKRD30BL	0.222101	0.177847	0.233383	0.140683	0.129912	0.137776	0.253156	0.321305	0.338479
ANKRD30BP2	1.30434	1.07795	1.08002	2.17147	1.87297	2.10609	3.09181	3.05025	2.8894
ANKRD31	0.0661938	0.0804373	0.090557	0.131266	0.127666	0.0907431	0.117887	0.148104	0.137537
ANKRD32	10.1765	9.84442	8.60671	8.05224	8.0578	6.56054	7.14005	6.95978	6.49128
ANKRD33	0	0	0	0	0	0	0	0	0
ANKRD33B	7.1858	6.53651	7.3347	6.56388	6.95574	7.33284	2.02823	2.28096	2.33841
ANKRD34A	3.4467	3.67266	3.8524	3.84312	4.02168	4.22265	2.59368	2.69298	2.63677
ANKRD34B	0.200811	0.162311	0.0846867	0.15209	0.1709	0.080918	0.105065	0.11243	0.153182
ANKRD34C	0	0.00528362	0	0	0.0169771	0.0180976	0	0.0134115	0
ANKRD35	0	0.00870288	0	0	0	0	0	0	0
ANKRD36	1.85349	1.87971	1.54184	2.50061	2.61949	2.54363	1.47007	1.27824	1.10248
ANKRD36B	1.37238	1.3458	1.265	1.96036	2.15839	1.98741	1.01492	0.863986	0.84554
ANKRD36BP1	2.26096	2.10557	1.83704	3.10733	2.29576	2.2338	2.73234	2.23758	1.97356
ANKRD36BP2	0.0696145	0.0178614	0.0852895	0.048319	0.0693992	0.0368493	0.031827	0.0151666	0
ANKRD37	0.947376	1.32025	1.53666	0.735584	0.985033	1.04003	1.17842	1.50278	1.21826
ANKRD39	18.9987	18.2912	20.7129	20.49	19.6235	22.253	8.73179	10.558	9.38072
ANKRD40	35.1088	36.9484	37.6375	34.3091	33.9322	34.0354	27.9578	27.8436	27.35
ANKRD42	2.92339	2.36033	2.60087	2.63263	2.88785	2.69747	3.9652	3.76483	4.02352
ANKRD44	2.21299	3.22184	2.62214	2.97846	2.8968	2.85775	2.12442	1.93231	1.61548
ANKRD45	0.0692321	0.066713	0.085037	0.109859	0.150585	0.129719	0.0593989	0.0659629	0.0615614
ANKRD46	3.11017	3.09056	3.20952	3.32076	3.39427	2.90311	2.54286	2.36606	2.58147
ANKRD49	5.01523	4.92771	4.52335	8.02465	7.8598	6.57515	7.39219	6.11651	6.77631
ANKRD5	2.2936	1.94442	2.35993	2.03441	1.67776	2.02742	1.46148	1.88197	1.94791
ANKRD50	4.20003	4.31888	3.99843	4.35335	4.32204	4.33498	6.3602	6.10495	6.21404
ANKRD52	36.217	35.7567	37.6323	32.3553	31.7972	33.9904	25.9019	26.8335	26.591
ANKRD53	0.0356931	0.106908	0.0681969	0.0137497	0.0296223	0.010493	0.0408116	0.0777544	0.105699
ANKRD54	35.1302	34.8809	35.9114	27.0315	28.193	30.7951	24.1781	27.1928	26.7716
ANKRD55	0.00929309	0.0119377	0	0.0214557	0.0308106	0.00819458	0.0106298	0.0202393	0
ANKRD6	0.233723	0.369407	0.243968	0.288054	0.322717	0.248416	0.605259	0.59385	0.644757
ANKRD62P1-PARP4P3	0.143081	0.0611502	0.0583769	0.0736302	0.0793207	0.0701416	0.0544948	0.0692822	0.0282137
ANKRD63	0.0448979	0.0287289	0	0	0.037457	0.0198227	0	0.0244701	0.0795295
ANKRD65	0.0297175	0.0953139	0.109227	0.120415	0.135896	0.116512	0.118905	0.0971541	0.211103
ANKRD7	0.146815	0.188106	0.246798	0.659456	0.504219	0.63172	0.377289	0.219977	0.162729
ANKRD9	4.67226	3.88632	5.28282	3.50707	2.96531	4.06972	0.97235	1.08955	1.27194
ANKS1A	8.6786	8.71987	9.0236	8.86716	8.88597	9.35481	5.82117	6.24438	6.17167
ANKS1B	0.760402	0.622727	0.779656	0.822956	0.857488	0.994346	0.512094	0.874759	0.55319
ANKS3	9.47191	9.23178	10.626	7.73299	7.84057	8.34621	8.76824	10.4513	10.2199
ANKS4B	0.158135	0.132092	0.126299	0.145948	0.176826	0.12548	0.144738	0.111918	0.0703223
ANKS6	4.75958	4.58579	4.89888	4.43654	4.32629	4.13431	4.12267	4.38994	4.20051
ANKUB1	0.00940273	0	0	0	0	0	0	0	0
ANKZF1	5.57166	5.18376	5.36363	5.55965	5.19346	5.66342	7.23685	7.09455	7.3189
ANLN	128.895	131.057	124.707	77.8453	76.7155	76.6071	118.855	118.906	118.325
ANO1	0.510656	0.337697	0.367848	0.39676	0.489054	0.429429	7.8816	8.04269	8.12899
ANO10	10.5874	9.8373	10.8469	21.0835	20.3039	19.9201	18.4435	18.5746	18.8257
ANO2	12.043	13.2992	12.9527	3.93923	4.09839	4.14002	5.89082	6.93679	5.8326
ANO3	0.875481	0.861671	0.806126	1.21059	1.23704	1.20018	1.53347	1.55975	1.38594
ANO4	0.705342	0.583617	0.692816	1.46183	1.33442	1.37356	1.0764	1.1369	1.07062
ANO5	1.02352	0.983508	0.916668	1.14774	1.09585	1.12738	0.719323	0.842827	0.828516
ANO6	18.9853	18.0458	17.0608	19.7848	19.2621	18.531	19.3783	19.1218	18.6109
ANO7	0.540211	0.540331	0.906222	0.440172	0.288913	0.312632	0.874365	0.873221	1.22386
ANO8	1.17151	1.11598	1.04754	1.68126	1.539	1.55848	1.50848	1.6414	1.46748
ANO9	0.055985	0.0308332	0.117922	0.110727	0.105998	0.0846179	0.430059	0.374459	0.312975
ANP32A	158.847	161.628	166.004	139.48	133.648	136.728	108.818	107.317	114.837
ANP32A-IT1	0.0833908	0.0803959	0.0768844	0.0721223	0.0920525	0.104147	0.0954221	0.0680938	0.0989172
ANP32AP1	1.98253	1.93108	2.35298	1.72846	2.35419	1.37539	1.54877	1.40005	1.37067
ANP32B	253.824	256.16	258.739	229.72	218.79	223.968	170.385	172.862	174.401
ANP32C	0.744067	0.73663	0.799746	0.726348	0.835485	0.768045	0.564437	0.451234	0.36413
ANP32D	0.80527	0.378972	1.42658	0.481492	1.04015	0.894654	0.568012	0.551641	1.22317
ANP32E	48.0986	48.2463	45.4462	49.3442	48.1648	42.6115	45.2623	40.8031	43.4495
ANPEP	0.0310465	0.0798344	0.053451	0.0930531	0.08736	0.0273678	0.14212	0.0676	0.132606
ANTXR1	41.0295	41.4024	42.8455	33.5847	35.422	37.2736	46.6507	49.3348	46.5493
ANTXR2	8.03824	8.17146	8.60368	7.6607	8.06677	8.38347	30.2588	29.2698	30.1712
ANTXRL	0	0	0	0	0	0	0	0	0
ANXA1	359.147	378.14	359.216	394.035	381.828	371.029	275.416	275.199	283.464
ANXA10	0.477223	0.436907	0.2502	0.296169	0.382887	0.270742	0.311529	0.241417	0.33261
ANXA11	74.6197	76.2346	82.0221	73.5163	71.9068	78.6996	40.6246	43.4725	44.6713
ANXA13	0	0	0	0	0	0	0	0	0
ANXA2	1643.46	1885.41	1860.07	1554.56	1452.8	1530.04	1339.49	1348.3	1463.95
ANXA2P1	0.798666	1.40396	1.06713	0.710557	0.64956	1.00004	0.678817	0.566718	0.922236
ANXA2P2	42.3277	52.9468	51.2382	41.8547	37.1971	41.8686	33.1426	33.6264	37.7278
ANXA2P3	1.25542	1.20634	1.37675	1.2627	1.01455	1.58066	1.11756	1.22721	0.753026
ANXA3	43.9662	44.0651	47.3125	45.4485	48.1608	48.7388	18.3373	18.8712	18.2792
ANXA4	15.0929	15.2714	14.2961	21.0813	20.6818	19.8261	23.1544	23.3093	24.088
ANXA5	382.041	401.207	404.315	398.405	375.705	383.304	551.841	543.255	585.682
ANXA6	51.6572	52.6678	55.82	61.4584	60.4887	62.7665	92.4768	95.988	96.7527
ANXA7	112.047	116.48	115.875	107.574	103.387	103.909	74.2311	75.2863	74.9369
ANXA8	5.85308	5.68373	5.2743	2.85294	2.96226	2.934	6.90166	10.9573	7.18213
ANXA8L1	0.000195113	0.000171312	0	0	5.14875e-05	0	7.03818	3.05972	7.48104
ANXA8L2	10.1961	10.7826	11.7186	5.60838	5.72137	5.89593	23.9966	24.6114	24.9783
ANXA9	0.223119	0.101047	0.225206	0.303548	0.348771	0.428382	0.525109	0.528959	0.652704
AOAH	0.0199452	0.0896638	0.0489684	0.0575828	0.0330757	0.0439743	0.273764	0.282391	0.10638
AOC2	4.43526	4.19547	4.03926	3.25229	3.74911	3.09088	2.5064	2.72258	2.6222
AOC3	1.4904	1.57073	1.22683	0.923385	1.1172	0.958125	1.08377	1.12844	0.857698
AOC4	0.102548	0.131652	0.0559076	0.105328	0.113448	0.0803966	0.0260574	0.074458	0.0607426
AOX1	27.7517	27.7588	27.245	47.5905	49.4979	49.3934	41.5466	42.7831	41.7313
AOX2P	0.0121281	0	0.00745778	0.0279602	0.0150548	0.0106909	0.0416399	0.0264072	0.0431698
AP1AR	14.2112	15.2255	13.1779	15.6366	15.5124	14.3145	12.3742	12.8694	13.2844
AP1B1	50.177	47.6324	54.0699	38.063	38.7326	41.3804	32.1663	34.997	33.8848
AP1B1P1	0.100467	0	0.0406458	0	0.112371	0.0592109	0.0763098	0.0365347	0
AP1G1	32.3786	32.3582	32.267	29.5164	29.668	29.7741	22.1891	22.0046	22.3804
AP1G2	7.46722	6.72942	7.03339	13.0055	13.2514	12.1805	9.75051	9.09688	8.76005
AP1M1	43.6552	42.3007	45.841	42.0174	41.2854	45.2816	39.8153	42.2685	41.6875
AP1M2	51.25	55.2653	57.4602	52.3704	52.7162	54.5682	33.7721	35.9413	35.6867
AP1S1	105.141	115.324	118.009	130.633	130.372	137.064	96.4996	98.0969	102.805
AP1S2	13.8224	14.6829	13.2522	16.7095	16.9808	13.4286	16.2538	14.0703	15.311
AP1S3	3.24678	3.36331	3.23111	2.49456	2.69094	2.65818	2.058	2.06184	2.39794
AP2A1	56.1103	54.194	58.652	54.0506	52.0662	56.8928	46.7971	50.6916	50.9208
AP2A2	11.4064	10.9248	12.3176	10.733	10.8831	11.7633	6.44306	7.58924	7.12417
AP2B1	84.0328	84.1644	86.8826	83.8205	85.4353	87.3912	83.5085	86.2153	87.508
AP2M1	314.98	328.425	342.253	268.34	263.425	284.117	323.069	332.604	341.588
AP2S1	266.192	281.401	293.263	251.442	237.205	260.993	247.361	252.51	263.91
AP3B1	27.261	26.743	26.577	29.6369	28.6997	29.3032	22.4157	22.1225	23.4857
AP3B2	0.0916845	0.0943092	0.0826934	0.380473	0.414782	0.393325	0.454686	0.525697	0.41337
AP3D1	23.8949	23.3683	24.1221	22.6201	22.5783	24.1773	19.2572	19.9035	19.7772
AP3M1	30.2763	30.8357	29.3503	28.4213	29.1338	27.3504	21.2881	20.1809	19.3659
AP3M2	11.1302	10.6181	10.8575	10.4545	11.2464	10.6039	14.9759	15.278	14.4148
AP3S1	83.0698	84.0408	77.8168	110.711	102.47	91.317	133.436	123.606	132.419
AP3S2	10.606	11.022	10.9925	12.1786	11.2034	11.9605	12.1013	11.52	12.2174
AP4B1	18.7982	20.0195	20.1569	16.5711	17.0058	16.7348	17.454	17.7784	16.7306
AP4E1	3.7338	3.75637	3.34355	4.0092	4.03834	3.6742	5.81921	5.53562	5.2935
AP4M1	6.55699	7.79126	7.3641	8.54194	8.7765	9.08757	10.2429	10.734	10.0578
AP4S1	1.47688	1.81058	1.80408	3.06021	3.41793	3.36657	1.26043	1.1952	1.21361
AP5B1	8.39928	8.05496	8.55119	6.70958	6.30812	7.28739	7.08193	7.38399	8.13733
APAF1	2.6891	2.54935	2.28814	3.74137	3.90186	3.41661	2.75012	2.52439	2.76283
APBA1	0.564906	0.588448	0.579706	0.820703	0.819787	0.758583	0.573639	0.468475	0.47314
APBA2	8.28026	7.72524	8.06133	8.53017	9.20877	10.4758	3.94151	4.19648	3.72128
APBA3	6.20409	5.80998	6.62216	6.22247	5.54436	5.8563	6.03478	7.0536	6.84052
APBB1	18.1152	17.6628	20.715	16.0916	16.775	17.8644	14.9743	15.2383	15.4979
APBB1IP	0	0.0112726	0.0215527	0.0101262	0.0145411	0.0154728	0	0.0668779	0.0156032
APBB2	16.731	16.6868	16.8541	16.4877	16.5141	16.3364	21.1816	21.533	20.9181
APBB3	1.68897	1.98192	1.78804	2.25894	2.97414	2.28224	3.81498	4.28048	2.93949
APC	4.77728	4.94665	4.70005	4.50205	4.7704	4.58274	5.5576	5.48599	5.32867
APC2	0.224546	0.272365	0.194205	0.58383	0.47436	0.547905	0.202748	0.260834	0.196195
APCDD1	0	0	0	0	0	0	0	0	0
APCDD1L	0.845295	0.755797	0.785967	1.39883	1.41209	1.71077	0.529851	0.512191	0.405384
APCS	0	0.0368198	0	0.0335718	0	0	0	0	0
APEH	34.0729	33.3489	36.968	60.9579	59.8933	61.6992	74.7744	78.4627	80.4985
APEX1	188.635	197.128	197.873	228.183	218.378	230.575	185.818	193.835	195.798
APEX2	47.9218	47.9981	54.1294	39.2521	41.4972	43.8362	43.8104	48.3116	47.5404
APH1A	83.1755	83.8188	88.4342	82.8389	79.2197	80.7148	75.6681	80.7433	80.7164
APH1B	2.95333	2.78936	2.74758	5.4043	5.51694	5.1963	3.56496	3.61478	3.58027
API5	62.2563	63.5468	60.4262	63.7834	62.1212	58.5816	58.432	55.3291	56.7709
APIP	21.3671	23.1536	21.9877	18.6485	19.8758	18.5972	24.6265	25.0677	23.4141
APITD1	32.3797	32.6081	32.4689	30.6733	29.6545	29.8032	31.4377	30.3753	30.7859
APITD1-CORT	2.8669	2.93534	2.46421	1.95772	1.79156	2.09943	1.73071	2.27043	2.19904
APLF	0.757503	0.830571	0.888352	1.60406	1.48684	1.62531	0.705653	0.53699	0.512119
APLN	0.0353978	0.0364002	0.0348094	0.171451	0.146539	0.212202	0.0567055	0.0385397	0.0377881
APLNR	0	0	0	0	0.0100565	0	0	0.0190383	0.021739
APLP1	12.4549	12.4935	14.3251	23.4355	22.7854	24.7768	25.665	27.2195	28.616
APLP2	127.428	129.652	128.887	107.753	105.886	104.06	130.677	132.312	132.555
APOA1	0.241592	0.231369	0.367106	0.246371	0.252915	0.266878	0.757353	0.790497	0.587111
APOA1BP	60.4506	64.7372	68.1345	75.4513	70.3666	72.4333	60.4428	68.5757	67.6719
APOA2	0	0	0	0	0.127093	0	0	0.162796	0.129893
APOA4	0	0	0	0	0	0	0	0	0
APOA5	0	0	0	0.0144235	0	0	0.0142632	0.0135882	0
APOB	0	0	0	0.00177618	0.00382478	0.00136043	0.00530515	0.00336079	0.00550321
APOBEC1	0	0	0	0	0	0	0	0	0
APOBEC2	0.0593799	0	0.0181795	0.0515407	0.0493527	0	0.0508945	0.0161722	0
APOBEC3A	6.15677	5.86185	6.76809	8.33984	9.58981	9.75455	8.11045	7.67414	6.51266
APOBEC3B	82.9605	93.2403	92.8964	130.115	112.46	131.459	104.163	97.7811	108.773
APOBEC3C	23.6469	23.6738	26.7122	35.6382	37.8403	36.9756	34.4237	36.3067	39.7334
APOBEC3D	2.22746	3.27864	2.63256	3.39631	3.52323	3.66642	3.85363	3.89102	5.2808
APOBEC3F	3.01005	2.95877	2.93128	4.43991	2.90051	4.47255	4.43678	2.83245	4.25469
APOBEC3G	0.156541	0.184134	0.111924	0.120679	0.216652	0.218645	0.357896	0.170513	0.208531
APOBEC3H	0	0.0638145	0.0911881	0.233564	0.502578	0.572954	0.930285	0.63248	1.2142
APOBEC4	0	0	0	0	0	0	0	0.00903426	0
APOBR	0	0.00766974	0	0.0137508	0	0	0.0136532	0.0194814	0
APOC1	0.387849	0	0	0.276513	0.19901	0.275414	8.07589	7.301	8.25574
APOC1P1	0.19273	0.4897	0.348452	0.0566128	0.203556	0.100247	0.383357	0.33251	0.495541
APOC2	0	0	0	0	0	0	0	0	0
APOC3	0	0	0	0	0	0	0	0	0
APOC4	0	0.19036	0	0.117524	0.0845164	0.0885037	0.0567819	0.109167	0.175646
APOC4-APOC2	0	0	0	0	0	0	0	0	0
APOD	0.887546	0.815396	0.749615	0.396493	0.284834	0.200959	0.623371	0.347299	0.56431
APOE	0.497136	0.885369	0.765125	0.526936	0.486675	0.572529	0.937609	0.824571	0.842514
APOF	0.0429069	0.0366922	0	0.0165481	0.0594198	0.0126183	0.0490384	0.0155803	0.0253939
APOH	0.0211681	0.0541994	0	0	0	0.0186892	0.024166	0	0
APOL1	4.90251	4.97381	4.65753	4.41035	4.64055	4.16882	26.157	27.9612	26.4846
APOL2	17.3381	17.7658	18.7959	12.8193	12.6775	12.6924	17.5166	17.9602	17.0346
APOL3	0.816338	0.5983	0.779429	0.63455	0.478413	0.53605	1.74569	1.97906	2.6697
APOL4	0.65743	0.672961	0.582675	0.530331	0.632628	0.511444	0.744782	0.77765	0.679739
APOL5	0	0	0	0	0	0	0	0	0
APOL6	1.04194	1.29668	1.04411	2.55951	2.4925	2.34093	2.16855	2.11036	2.04905
APOLD1	1.11554	1.00318	0.948148	0.850901	0.816984	0.883198	0.82783	0.874711	0.715327
APOM	2.05327	2.01067	2.43937	2.08062	1.51308	1.07441	3.50129	3.92803	3.13881
APOO	15.0272	14.7145	13.4664	10.4579	12.3228	12.8624	14.5987	14.4701	13.0521
APOOL	5.57958	5.75156	5.81627	5.85996	5.60494	5.42711	5.2157	4.95469	5.56979
APOPT1	30.8679	29.4014	28.9935	26.7608	26.1369	27.9383	13.2835	13.0148	14.2671
APP	258.02	269.915	266.871	174.881	165.231	164.701	244.952	245.63	246.276
APPBP2	14.0066	14.0968	13.3808	14.9669	14.78	13.7226	12.3941	11.9952	11.9673
APPL1	9.43438	9.82043	9.23974	12.3391	12.1422	11.6419	9.92499	9.2127	9.44483
APPL2	6.71358	7.23938	6.32522	8.66495	8.92474	8.35231	8.67588	8.16264	8.43292
APRT	147.768	143.75	156.831	153.458	143.714	159.365	127.281	143.176	139.286
APTX	44.9649	43.7192	44.7948	39.8193	41.119	39.8927	33.6056	34.2295	34.9521
AQP1	9.45116	9.34883	10.6858	11.0517	11.5949	11.7019	21.0626	21.7014	20.9852
AQP10	0	0.0171858	0	0.0154911	0	0	0	0.0291803	0
AQP11	2.24089	1.97899	1.98496	2.77822	3.10117	3.24892	1.38752	1.55955	1.35991
AQP12A	0	0	0	0	0	0	0	0	0
AQP12B	0	0	0	0	0	0	0	0	0
AQP2	0	0	0.00662727	0	0	0	0	0	0
AQP3	3.64905	2.78351	3.30017	2.05053	1.64199	1.93583	3.89443	3.39097	3.19558
AQP4	0	0	0	0	0	0	0.00981916	0	0
AQP5	0.0131487	0	0.0161154	0	0.0218384	0	0	0	0
AQP6	0.287548	0.414222	0.29967	0.170956	0.158846	0.207444	0.169454	0.123346	0.15496
AQP7	0.0200816	0.0771503	0.0245305	0.0232962	0	0.0354558	0.0458594	0.109428	0.177978
AQP7P1	0.0646518	0.101568	0.0706379	0.0745619	0.0297398	0.0633299	0.164393	0.0860333	0.115026
AQP7P3	0.561607	0.631777	0.373682	0.147504	0.53059	0.276614	0.28307	0.750438	0.546469
AQP8	0	0	0	0	0.015952	0.0169058	0.0218718	0	0.0339574
AQP9	0	0	0	0	0	0	0	0	0
AQPEP	0.106707	0.062386	0.04178	0.145285	0.116332	0.0726747	0.0832801	0.110879	0.077718
AQR	15.1119	14.8428	14.8509	13.923	14.1637	14.388	14.7131	14.4786	13.7046
AR	1.24917	1.11162	1.17786	2.12533	1.95665	1.96443	1.18225	1.19122	1.22881
ARAF	47.9023	46.7453	48.6817	37.1423	38.0331	40.4169	34.0871	35.615	36.3986
ARAP1	15.6502	14.8166	16.061	15.1801	15.5675	16.5087	16.5141	18.5325	16.9198
ARAP2	7.31826	6.99112	6.43617	5.2525	5.22705	4.86113	8.94251	8.35694	8.60354
ARAP3	8.82353	8.27612	9.0613	9.77196	9.40817	9.50573	14.4481	14.7391	13.5913
ARC	19.0961	18.8269	21.8645	23.0643	22.1868	27.3588	18.3229	20.0533	17.831
ARCN1	50.9411	49.7203	50.7793	50.579	51.6267	50.2455	51.6045	50.8291	50.5022
AREG	6.9444	6.5907	6.78516	4.57371	4.45993	4.4718	12.5929	12.065	12.5977
ARF1	303.93	306.729	333.721	262.72	246.306	271.152	223.295	238.565	245.666
ARF3	108.314	110.635	117.321	103.147	103.186	103.222	110.906	112.667	112.543
ARF4	127.101	133.883	127.626	184.265	172.145	164.01	137.986	129.729	140.215
ARF5	70.0166	71.0609	76.1712	99.3219	96.478	103.694	62.1749	68.6069	68.2193
ARF6	37.976	37.6015	39.9085	40.9807	39.8436	40.4613	29.9378	29.3191	30.9201
ARFGAP1	81.1817	78.7371	81.4874	76.4058	76.0495	79.4564	69.0642	73.4393	69.5736
ARFGAP2	29.0218	28.7605	30.5192	28.6873	27.8956	29.3558	31.7378	32.3412	31.9279
ARFGAP3	25.4595	25.4953	24.5358	31.2344	30.871	28.2811	24.065	22.4879	23.093
ARFGEF1	15.1964	15.2688	14.3044	15.2272	15.2771	14.4336	14.5198	14.1949	14.0736
ARFGEF2	12.4483	12.7909	12.165	17.4254	17.801	17.5069	14.4448	14.3026	14.9925
ARFIP1	8.2767	7.93466	7.35478	8.12318	8.12558	7.24382	8.67722	7.73995	8.05122
ARFIP2	23.4028	24.0954	25.2461	21.5947	21.8523	21.93	26.4364	28.8971	28.5367
ARFRP1	12.7639	11.5308	13.0771	13.5243	14.0048	14.1764	11.4011	11.8128	12.5746
ARG1	0	0	0	0	0	0	0	0	0
ARG2	23.3696	22.1054	21.4424	39.1308	37.4886	36.9447	12.0579	12.7006	12.7543
ARGFX	0.220453	0.243886	0.211643	0.162512	0.262491	0.178751	0.282648	0.220775	0.196269
ARGFXP2	0.189952	0.0270204	0.0257689	0.220463	0.193559	0.149073	0.120476	0.161026	0.224401
ARGLU1	27.0742	29.5359	29.437	29.3154	28.6402	27.2781	33.3796	29.6867	28.6372
ARHGAP1	26.3369	25.7488	28.2419	24.8714	24.1201	25.4811	31.3999	30.3053	30.248
ARHGAP10	14.388	14.8707	14.4039	10.0612	10.3077	10.3064	8.72848	9.26063	9.70524
ARHGAP11A	55.8004	53.8645	53.5826	49.6956	50.3009	51.3913	27.6344	27.0245	26.4158
ARHGAP11B	19.7725	19.3311	18.7651	17.677	17.5386	18.5158	9.64135	10.1169	8.64448
ARHGAP12	14.5705	14.9279	12.7666	16.1311	16.3439	14.6123	11.1611	10.0046	11.1047
ARHGAP15	0.027333	0.0701347	0.0167458	0	0.0681124	0.0723392	0.0781053	0.0595479	0.145616
ARHGAP17	16.5569	17.3552	18.3372	15.7033	15.5292	16.2576	16.4841	17.3766	16.2863
ARHGAP18	3.43436	3.50551	3.05734	3.16615	3.18659	3.24498	10.8915	10.5456	10.3283
ARHGAP19	4.97938	4.74679	4.54714	3.85077	4.02059	3.67146	5.00225	4.57822	4.75981
ARHGAP19-SLIT1	0.648308	0.92531	0.403743	0.398427	0.37196	0.635281	1.07392	1.07771	0.919737
ARHGAP20	0.487388	0.67323	0.622188	0.854148	0.876772	0.874826	0.123091	0.175536	0.146802
ARHGAP21	25.3723	25.223	24.914	30.4558	30.2684	30.5791	18.3913	17.8751	17.8628
ARHGAP22	0.691236	0.63775	0.818751	0.347843	0.311053	0.294178	7.68361	8.02715	7.98397
ARHGAP23	22.8292	21.7368	24.778	21.1168	21.1308	22.8302	24.9611	26.9903	28.1251
ARHGAP24	0.738271	0.850286	0.653165	0.66152	0.714336	0.922755	0.673523	0.587717	0.623591
ARHGAP25	0.674041	0.694737	0.799058	1.36502	1.47456	1.51165	4.13208	4.01006	4.44746
ARHGAP26	1.74013	1.62761	1.52549	1.50638	1.46528	1.52546	1.6244	1.62463	1.66271
ARHGAP27	1.39709	1.38114	1.2141	1.58906	1.58276	1.59828	1.59175	1.60212	1.42551
ARHGAP28	2.23778	2.33528	2.16024	1.62227	1.51394	1.42592	0.69115	0.69658	0.745398
ARHGAP29	22.1847	21.7392	20.6212	27.7034	27.7682	24.8762	39.4071	35.0262	37.0483
ARHGAP30	0.218208	0.156637	0.181071	0.286491	0.23505	0.281781	0.284612	0.2983	0.234881
ARHGAP31	6.14115	5.56735	6.52057	2.76077	2.62131	2.87028	13.6333	13.7211	14.1888
ARHGAP32	2.88511	2.95132	2.87975	2.68976	2.71798	2.63492	2.43882	2.27439	2.40631
ARHGAP33	3.54368	3.39703	2.95953	3.26432	3.15511	3.43215	3.83686	4.04623	3.4952
ARHGAP35	10.441	9.5913	10.2739	7.85588	7.80199	8.36143	6.40132	6.16758	6.33412
ARHGAP36	0.0889644	0.057172	0.0637815	0.017102	0.0184177	0.0196082	0.118758	0.121079	0.19784
ARHGAP39	0.00433971	0	0.00534157	0.00999694	0.0179412	0.0267732	0.0198718	0.0283435	0.0309096
ARHGAP4	0.0771624	0.0631183	0.0603606	0.056627	0.0290374	0.0680265	0.112377	0.0992878	0.187218
ARHGAP40	0	0.0104207	0	0.0187127	0.0268704	0	0.0556656	0.0353194	0.0576961
ARHGAP42	3.48629	3.56323	3.56564	4.79228	4.61301	4.61737	2.13019	2.27191	2.34025
ARHGAP44	1.25258	1.23706	1.34597	1.41897	1.18918	1.22051	0.877148	0.845758	0.97846
ARHGAP5	10.2103	9.50179	8.73747	14.5096	14.5915	13.3713	8.18635	7.70087	7.8929
ARHGAP5-AS1	1.80539	1.96043	1.84619	3.43681	3.0245	2.97954	1.54619	2.1386	1.8438
ARHGAP6	0.404625	0.394408	0.360141	0.452234	0.405231	0.423084	0.139808	0.236155	0.173008
ARHGAP8	0.586933	0.619368	0.374571	0.118449	0.300997	0.30089	0.600114	0.704928	0.401083
ARHGAP9	0.124307	0.0436078	0.0832938	0.13502	0.10351	0.205231	0.360119	0.308134	0.281937
ARHGDIA	436.966	453.067	486.089	330.523	305.044	347.305	221.238	240.673	246.319
ARHGDIB	2.02345	2.27018	2.11419	3.75227	3.42572	4.34637	6.57315	6.02496	6.06269
ARHGDIG	0.0284052	0.108868	0.0691193	0.0330779	0.0475358	0.0250978	0.194338	0.123906	0.301375
ARHGEF1	25.9123	25.8259	28.3945	22.9703	22.0691	22.8956	27.9734	30.0416	28.435
ARHGEF10	7.26769	7.59898	7.30071	5.30774	5.64292	5.74909	6.29717	6.57221	6.18768
ARHGEF10L	5.25384	5.5307	5.91684	7.96101	8.20694	8.82998	2.35451	2.58123	2.32951
ARHGEF11	9.24713	8.72881	9.49352	9.13736	8.93202	9.47771	7.21363	7.78704	8.02875
ARHGEF12	12.8486	12.1787	12.1237	13.3264	13.06	13.0772	10.4969	9.98178	9.96813
ARHGEF15	0	0	0	0	0	0	0	0	0
ARHGEF16	0.672569	0.843976	0.865295	1.3784	1.17971	1.54873	2.20887	2.17109	2.22382
ARHGEF17	11.6105	10.9309	11.0665	10.4416	10.334	10.7556	8.25257	8.93427	8.36164
ARHGEF18	14.7808	13.5978	15.5074	14.6443	14.5695	16.0771	16.0083	17.811	17.484
ARHGEF19	10.6967	11.949	11.8812	11.3786	10.9948	11.945	5.95493	6.04569	6.01556
ARHGEF2	20.7794	21.1838	22.5453	21.4966	21.6826	23.6707	20.2408	20.2621	19.4905
ARHGEF25	5.16234	4.87002	4.91183	7.54959	7.49376	6.87576	10.006	10.578	9.93351
ARHGEF26	4.86991	4.69644	4.45298	4.20463	4.08072	4.33735	5.71981	5.29533	5.23622
ARHGEF26-AS1	0.686513	0.77889	0.514638	0.884991	0.9014	0.809738	0.979085	0.970848	0.761022
ARHGEF3	2.33655	2.46016	1.97024	3.6436	3.36758	3.46974	6.68275	6.09412	6.15631
ARHGEF33	0.266401	0.141077	0.186374	0.132415	0.146911	0.147332	0.346775	0.216083	0.306861
ARHGEF35	1.17483	0.857179	1.00399	1.26947	1.153	1.08569	1.7738	1.47379	1.63767
ARHGEF37	0.0827544	0.0709657	0.124479	0.0688476	0.0684333	0.113457	0.236826	0.290267	0.351988
ARHGEF38	0.00408204	0.00525158	0	0	0	0	0	0.00888671	0
ARHGEF4	0.145514	0.0874147	0.131517	0.130315	0.148339	0.0980327	0.264088	0.360343	0.395992
ARHGEF40	15.3794	14.9456	16.3051	22.4018	22.265	22.7279	20.8111	23.1189	21.9009
ARHGEF5	0.275904	0.203577	0.204786	0.247654	0.311956	0.321825	0.39947	0.379822	0.382942
ARHGEF6	0.266627	0.26678	0.208379	0.355829	0.395403	0.354342	0.673445	0.760126	0.550139
ARHGEF7	8.34948	8.4054	8.39067	8.728	8.95391	9.27877	10.311	9.6745	9.70466
ARHGEF9	2.73373	2.97435	3.00262	3.699	3.66798	3.79904	2.34814	2.50294	2.02144
ARID1A	18.9134	17.9992	18.0649	16.6712	16.8393	17.8073	11.6184	11.2611	11.5843
ARID1B	10.9946	10.8442	11.4143	9.59895	9.62999	10.3126	9.52906	9.71552	10.0361
ARID2	7.28329	7.32064	6.59076	6.91693	7.0366	7.18716	4.49285	4.64085	4.44856
ARID3A	3.94221	3.9704	4.28944	4.47292	4.33851	4.89937	2.8223	3.08773	3.11958
ARID3B	3.31012	3.22686	3.28923	3.27023	3.28676	3.3057	2.19186	2.46004	1.98303
ARID3C	0.0816214	0.0783867	0.0498441	0.0236753	0.051019	0	0.0232981	0.133434	0.108498
ARID4A	2.9403	2.91428	2.8638	4.56419	4.78033	4.07509	3.21865	3.20463	3.28451
ARID4B	7.42011	7.22685	6.3928	7.64025	7.745	7.10187	7.77145	7.27394	7.16692
ARID5A	16.5311	16.2246	18.0257	13.144	12.6604	14.626	8.46024	9.00742	9.08138
ARID5B	9.57832	9.5619	9.10402	9.68698	9.93156	8.80017	4.31733	4.20222	4.40101
ARIH1	12.7459	13.9874	13.0228	9.97421	10.3768	10.3911	8.05168	7.77622	8.25868
ARIH2	29.1019	28.8816	29.9897	38.7054	38.1768	38.096	37.7671	38.1214	37.6459
ARL1	15.5333	16.3278	15.6753	18.8816	18.9559	17.7383	16.4311	16.1377	15.0965
ARL10	5.18451	5.83766	5.47261	6.57903	7.06168	6.75096	6.9939	6.82773	6.87428
ARL11	0.0541645	0.0541678	0.00740162	0.0346856	0.0547829	0.0583556	0.0206629	0.0982791	0.0535555
ARL13A	0	0	0.0277623	0.036843	0.0318173	0	0.0519463	0	0
ARL13B	11.1994	10.8153	10.1512	10.958	10.5723	9.85846	8.70429	8.21548	8.73066
ARL14	1.05296	0.749257	0.833904	1.94486	2.19293	1.60079	7.30354	5.82254	6.04963
ARL15	5.25449	4.63592	4.27062	5.27796	4.74283	4.52622	3.73233	3.35981	3.95653
ARL16	44.1501	44.7501	46.2236	37.3188	36.2461	35.2449	27.7725	27.6609	26.7004
ARL17A	4.79171	4.81968	3.98748	5.95869	6.27609	5.43862	4.08186	4.09265	4.31352
ARL17B	11.5313	8.27733	9.02739	11.5177	11.6448	10.6683	8.55234	9.74206	8.76113
ARL2	50.6715	54.9635	59.4293	62.2412	60.3138	67.8972	56.016	64.3506	60.5685
ARL2-SNX15	0.25723	0.182053	0	0.140533	0.316206	0	0.155295	0	0.207642
ARL2BP	31.589	31.9747	32.8952	38.5619	38.0443	36.3813	27.5148	27.5768	29.1661
ARL3	9.04594	9.95192	9.48347	8.64476	8.08827	8.27193	10.3997	9.56221	10.7544
ARL4A	13.5973	13.5604	13.889	10.4015	10.223	9.34534	14.5323	13.6618	14.6619
ARL4C	5.49849	5.55814	6.12673	10.1831	10.4675	9.40064	12.348	10.8873	12.041
ARL4D	3.59526	3.56613	4.28886	3.84167	3.28269	3.99926	3.0549	3.48163	3.19072
ARL5A	18.7927	18.4621	18.4317	23.8824	22.3053	21.0419	16.0954	14.768	16.3564
ARL5B	17.0213	17.5851	14.9305	19.9651	18.7956	17.4059	9.55507	8.629	9.38092
ARL5C	0.0853282	0.0726741	0.0346047	0	0.166598	0.0753933	0.0324323	0.0310177	0
ARL6	6.29346	6.47004	4.89519	5.78524	6.57057	5.64054	5.35147	5.40686	5.99275
ARL6IP1	103.208	108.394	100.784	104.882	100.675	92.889	137.015	129.312	132.893
ARL6IP4	101.819	102.968	116.138	90.9777	87.6573	95.3502	123.662	131.132	134.749
ARL6IP5	27.8677	29.1415	27.982	35.3174	34.5448	31.5405	30.8667	28.0956	30.7149
ARL6IP6	8.32798	8.93035	8.65509	11.7058	11.4136	10.6568	7.97069	7.1139	8.17272
ARL8A	13.4103	14.2439	14.9537	12.4552	11.678	12.7515	11.4739	11.3721	11.7332
ARL8B	42.5448	44.1113	39.0721	65.8117	61.3203	54.3164	70.1893	64.5529	69.2178
ARL9	0.396316	0.210688	0.280653	0.154164	0.16619	0.17517	0.451569	0.360287	0.291616
ARMC1	21.2509	20.8472	18.4629	25.1116	24.1281	20.9463	19.7222	17.8659	18.9829
ARMC10	27.6901	27.0478	25.2988	34.577	33.388	32.7982	27.9209	28.7075	28.6742
ARMC12	0.28413	0.2238	0.133377	0.0507507	0.182286	0.135086	0.124743	0.0238228	0.116164
ARMC2	0.319925	0.359871	0.401534	0.345823	0.397245	0.405418	0.526269	0.51521	0.450684
ARMC3	0.106627	0.26349	0.0604606	0.0662461	0.11551	0.122939	0.0281507	0.0267927	0.10212
ARMC4	1.31492	1.10254	1.13261	1.0399	1.11459	1.07514	0.581558	0.864466	0.847834
ARMC5	4.81583	3.85534	4.42778	3.73665	3.41553	4.15295	5.7506	6.3644	6.74568
ARMC6	28.1369	29.2355	30.2184	23.4555	22.1904	25.3235	27.4891	29.5895	28.1002
ARMC7	9.01064	9.88983	10.4292	7.13225	7.33723	7.12592	4.20766	4.82825	4.66809
ARMC8	11.8233	11.21	10.4542	9.80896	9.46512	9.75571	14.1092	14.4227	13.3499
ARMC9	6.84642	7.03866	6.54464	6.038	5.61689	5.68332	18.1883	17.4475	17.5105
ARMCX1	7.53159	7.00443	6.36794	14.6595	14.6673	13.285	6.13732	6.54281	6.53548
ARMCX2	33.3477	32.968	30.8435	43.8375	41.8196	39.83	32.475	32.0804	31.9017
ARMCX3	15.5529	15.5676	14.6616	20.4387	20.182	18.6896	13.1301	11.4511	11.9895
ARMCX4	1.6064	1.51418	1.38883	1.17859	1.27057	1.2861	1.42066	1.43057	1.43789
ARMCX5	6.49561	6.295	6.49642	8.55635	8.50617	7.55173	4.52111	4.46137	4.89956
ARMCX5-GPRASP2	2.51577	2.39837	3.25705	2.90811	2.15551	2.59353	2.39554	2.4406	2.67084
ARMCX6	34.2874	36.1707	33.757	38.1409	37.4676	36.4599	24.1619	25.7982	24.2472
ARMS2	0	0.0440111	0	0.0805979	0	0	0.039311	0.0376508	0
ARNT	11.7211	12.3639	12.6465	11.7129	11.7821	11.111	10.4774	10.1497	9.97638
ARNT2	1.12767	1.12522	1.30549	2.3711	2.38291	2.23743	1.8439	1.91094	1.84014
ARNTL	7.32179	7.4347	7.13424	6.70991	7.33635	6.48427	10.5571	10.0742	9.15315
ARNTL2	12.6873	12.7393	12.4035	15.3072	16.2481	14.6905	12.1852	11.1445	11.5173
ARPC1A	108.066	109.993	114.393	133.714	131.577	134.484	98.601	101.696	102.035
ARPC1B	127.956	130.535	140.964	150.567	145.612	157.118	127.832	140.731	136.836
ARPC2	285.801	298.047	304.869	375.47	357.466	377.705	265.584	264.1	267.87
ARPC3	199.265	198.754	201.979	202.998	192.776	185.187	203.007	198.755	209.871
ARPC4	78.1413	79.3468	83.7331	125.936	115.366	120.792	104.403	107.663	107.647
ARPC4-TTLL3	2.12752	2.16247	1.82085	2.14963	2.12005	1.70473	4.94412	4.72089	4.32428
ARPC5	84.384	91.0588	81.9899	107.465	107.422	96.7729	80.2193	76.3271	78.8229
ARPC5L	95.8734	94.302	99.649	75.4161	77.1791	77.9693	70.7048	68.4959	68.0947
ARPM1	0.0236656	0	0	0	0.00982004	0.0104369	0	0.0128878	0.0210242
ARPP19	26.2761	27.312	24.5734	26.2113	24.0386	22.1712	15.3914	12.7859	13.3867
ARPP21	0.0352009	0.0904955	0.137552	0.113663	0.0926817	0.0770896	0.123724	0.17233	0.109669
ARR3	0.0191352	0	0	0.0221887	0	0.0168907	0.0218524	0	0.0339273
ARRB1	3.25312	3.36176	3.47129	3.32849	3.16409	3.47562	4.68092	4.60652	4.46495
ARRB2	13.3952	13.295	14.0133	14.1333	13.1349	13.9899	10.7366	11.1161	9.69704
ARRDC1	3.74487	4.13866	4.45474	5.44483	4.72023	5.05041	4.67948	5.00852	4.89088
ARRDC2	7.59585	6.61909	7.55988	6.61825	6.25818	6.5426	7.0119	7.28073	6.90781
ARRDC3	2.84098	2.99939	2.69616	3.99095	4.15886	3.49148	1.78378	1.64947	2.18662
ARRDC4	2.27239	2.00279	2.01129	1.5968	1.61864	1.58285	1.79521	1.59288	1.55875
ARRDC5	0.0148041	0.018987	0.0362596	0	0	0	0.0338366	0	0
ARSA	7.85793	7.54033	8.49957	7.7504	7.62893	7.29902	8.13747	8.76556	9.20222
ARSB	9.52627	8.91714	9.67067	6.58905	6.68936	7.0762	7.23551	7.09493	6.97461
ARSD	0.0688798	0.0332283	0.063587	0.0297503	0.0747489	0.0379412	0.0837798	0.0515472	0.0459939
ARSE	0.0211428	0.0135748	0.0129727	0.0122106	0.00876772	0.0372921	0.084626	0.138153	0.0751592
ARSF	0.032562	0.0278732	0.0133177	0	0.00900336	0.0191451	0.0496482	0.0125693	0
ARSG	0.199744	0.235271	0.337401	0.2881	0.31717	0.374243	0.304681	0.235618	0.133222
ARSH	0	0	0	0	0	0	0	0	0
ARSI	5.09368	4.6368	5.25878	4.75123	5.00021	5.05669	3.34345	3.66058	3.69685
ARSJ	6.00036	5.95631	6.31144	6.94019	6.74858	6.90511	5.33912	5.23901	5.31166
ARSK	1.80426	1.94302	1.54013	1.44455	1.25128	1.23644	2.18927	1.87541	1.78087
ART1	0	0	0.0233234	0	0	0	0	0	0.0338376
ART3	0.0477138	0.020384	0.0194605	0.0552634	0.0132148	0.0280773	0	0	0
ART4	0.0181353	0	0.0221738	0.0210197	0	0.0160065	0.0414279	0	0
ART5	0	0	0.0493795	0.02345	0.0168441	0.0178439	0.0692391	0.022029	0
ARTN	0.0668033	0.051428	0.0449867	0.0772602	0.0332882	0.0589317	0.0733398	0.0582138	0.0711852
ARV1	6.16253	7.02343	7.20456	6.28882	6.23543	6.34243	7.44952	7.32842	6.35985
ARVCF	7.46984	7.28522	7.66302	8.73738	8.60228	9.68684	4.93017	6.0579	5.99671
ARX	0.0320033	0.0411262	0.0196609	0.027692	0.0331367	0.0141082	0.0274608	0.0261348	0.0142314
AS3MT	0.0416572	0	0	0	0.039167	0	0	0	0
ASAH1	18.0899	18.7982	17.7304	19.3512	19.9372	18.3991	31.6354	29.5433	32.004
ASAH2	3.16428	3.27183	3.4372	2.76689	3.17705	3.03119	2.70513	2.57619	2.87489
ASAH2B	11.442	13.0707	10.257	9.26374	10.7233	10.8966	8.19664	7.87581	9.38347
ASAP1	33.186	33.0866	33.088	30.5107	30.8748	30.6945	38.5441	36.7056	36.6459
ASAP1-IT1	0.0216364	0.0276954	0	0	0.0180433	0.0191035	0.0246986	0	0
ASAP2	2.47154	2.12859	1.96572	2.05373	2.334	2.28984	9.06345	8.71475	8.61281
ASAP3	2.9404	2.94077	2.79851	3.3256	3.62925	3.60157	1.96058	2.32967	2.42768
ASB1	8.08179	8.01333	7.95192	6.80003	6.93816	7.11338	11.9809	12.7245	12.2449
ASB10	0	0	0	0	0	0	0	0	0
ASB11	0.0674632	0.0758486	0.0517945	0.0681173	0.06288	0.0594825	0.0578825	0.0459101	0.0299932
ASB12	0.194114	0.0994528	0.166036	0.270142	0.25872	0.30843	0.0221668	0.0423083	0.0344143
ASB13	5.96264	6.15244	6.46749	5.18243	4.45141	4.89349	3.90157	4.20475	3.7191
ASB14	0.0959289	0.0548634	0.117965	0.197416	0.0972692	0.169202	0.146582	0.069797	0.132895
ASB15	0	0	0	0	0	0	0	0	0
ASB16	1.35417	1.07431	1.06709	1.17016	0.958969	0.932144	1.49815	1.39087	0.997867
ASB17	0	0	0	0	0	0	0	0	0
ASB18	0	0	0.0432633	0	0	0	0	0.0385473	0
ASB2	0.016726	0.0107435	0.0102696	0	0.0138559	0.0221343	0.0191375	0	0.0446391
ASB3	6.93824	6.38851	6.27381	5.30656	4.59654	4.83945	6.17194	6.40191	6.7332
ASB4	0.0177374	0.0228073	0.00727184	0.0408888	0.0146773	0.0208468	0.00676663	0.01931	0.0315692
ASB5	0.0756487	0.0583351	0.0836707	0.0698076	0.0626487	0.0400166	0.0692434	0.0494198	0.0807458
ASB6	20.8589	20.0947	21.958	16.7643	16.6557	18.5611	15.9435	17.1228	16.5415
ASB7	7.25363	7.71379	7.60089	6.92832	7.32234	7.63501	5.85176	6.44223	6.12391
ASB8	11.6518	12.2944	11.4265	10.5539	9.92732	10.2896	11.9604	11.829	11.5183
ASB9	1.79387	1.62144	1.83683	2.59297	2.59223	2.53247	1.53496	1.85907	1.49904
ASB9P1	0.0149377	0	0.0182923	0.0345766	0.0248316	0.0131798	0.0170706	0	0
ASCC1	15.2385	16.0387	16.0108	20.4152	20.343	19.4162	14.0792	13.2158	12.5298
ASCC2	12.3803	13.0037	14.15	11.5281	11.598	12.0586	11.7825	12.1729	11.6657
ASCC3	13.9514	13.8487	12.992	21.0747	21.5705	20.6502	19.9592	19.6339	20.1539
ASCL1	0.0561465	0.0240412	0.0344703	0.054014	0.108591	0.0660132	0.0642218	0.101901	0.099831
ASCL2	0	0.0165892	0	0	0.0107344	0	0	0	0
ASCL3	0.184873	0.176247	0.167275	0.217039	0.23409	0.0818257	0.315294	0.25235	0
ASCL4	0	0	0	0.0239483	0	0	0	0	0
ASF1A	18.763	18.9991	17.8426	22.921	22.2144	20.7098	11.25	10.1856	11.0824
ASF1B	26.4782	26.1322	28.1445	21.6811	20.7715	22.2303	27.5444	31.5564	30.6861
ASGR1	1.01355	1.00426	1.0585	1.75768	1.31668	1.32906	2.53583	2.40056	2.17197
ASGR2	0	0	0	0	0	0	0	0.0195435	0
ASH1L	10.8638	10.4931	9.83438	9.01253	9.29515	9.1713	11.0168	10.3724	10.7825
ASH2L	17.4169	16.9109	16.7395	16.7368	16.7958	16.1722	22.4019	22.9093	22.0146
ASIP	0.107683	0.0682947	0.129456	0	0	0.0476968	0.122283	0.117655	0.283566
ASL	30.0807	28.8621	30.7019	32.692	32.6452	36.348	24.6051	25.9033	26.4164
ASMT	0.149715	0.0719038	0.0228327	0.0433591	0.0934873	0.0990965	0.0640952	0.142752	0.16593
ASMTL	6.59837	6.89531	6.94476	5.51513	5.74121	6.1432	5.50981	6.10388	6.24972
ASMTL-AS1	0.345342	0.505678	0.421799	0.361057	0.333207	0.352273	0.375859	0.521271	0.462043
ASNA1	95.3605	98.7144	103.984	83.0379	77.8749	87.474	84.8488	90.9521	87.7472
ASNS	43.5213	44.1388	45.9698	131.126	132.537	133.116	50.1957	51.5186	48.961
ASNSD1	38.1802	37.8015	36.1445	50.2265	52.0392	47.6755	31.0338	29.453	29.8346
ASPA	0	0	0	0	0.0307136	0	0.0421331	0.0570232	0.0928336
ASPDH	0.0324279	0.0827652	0.0393794	0	0	0.0573292	0.167217	0.160263	0.132937
ASPG	0	0	0	0	0	0	0	0	0
ASPH	79.6723	80.3423	78.0687	97.5897	91.3101	85.4276	79.4114	73.4334	76.0729
ASPHD1	11.5116	9.8092	11.4391	12.6012	11.0569	11.4652	14.2729	15.5512	15.555
ASPHD2	12.2981	12.7939	13.622	11.667	11.7301	11.4298	8.42154	9.00123	8.54243
ASPM	8.44837	8.01623	6.83886	10.5012	10.471	9.35372	9.81886	9.06822	9.25494
ASPN	0.0306738	0	0.0125626	0.0590137	0.0169662	0.0090365	0.0350765	0.0334015	0
ASPRV1	0.475896	0.444407	0.557385	0.712175	0.744636	0.686796	1.6079	1.64908	1.46094
ASPSCR1	18.5182	16.4871	17.9862	17.3991	17.9207	19.0099	12.2422	13.4031	14.1067
ASRGL1	5.29893	5.835	6.57798	3.69067	4.47117	4.79722	6.07151	6.20226	5.3885
ASS1	79.1724	78.9036	85.8524	43.4393	41.754	43.7676	39.1783	42.5397	43.4477
ASTE1	4.96808	4.98813	4.72596	4.47053	4.28213	4.15079	4.09352	4.29372	4.41759
ASTL	0.0580769	0.0743894	0.165592	0.0224505	0.0322518	0.0341773	0.0221072	0.0421939	0.0343219
ASTN1	1.50336	1.33673	1.55787	3.64085	3.73226	3.81927	5.37145	5.48435	5.53888
ASTN2	11.6022	11.2003	11.06	12.9995	14.0126	13.1465	13.4421	13.4459	12.8803
ASUN	29.2383	29.2446	29.1187	26.0008	28.0716	26.3623	23.6628	22.376	22.6395
ASXL1	47.2287	50.3666	47.8673	39.7175	39.8586	39.9012	28.5755	29.3645	28.2433
ASXL2	14.747	14.9364	13.8209	15.1932	15.839	15.7544	15.0452	15.0558	14.8507
ASXL3	0.0375114	0.0445619	0.0462038	0.0564623	0.071524	0.0686528	0.026432	0.0125624	0.035981
ASZ1	0.0472323	0.0101164	0.0290184	0.0363262	0.0195607	0.013881	0.00900644	0.0342852	0.0140029
ATAD1	29.9194	29.5921	29.9945	26.3931	24.7026	24.1542	30.7593	28.7447	29.7565
ATAD2	70.8336	71.6928	68.3648	58.4115	58.6012	55.6186	57.5862	56.5688	57.7777
ATAD2B	2.68529	2.49931	2.44975	3.01217	2.9834	2.88498	2.32149	2.179	2.12531
ATAD3A	37.047	34.7508	38.554	25.5712	26.095	28.7373	27.155	28.2121	28.9747
ATAD3B	28.9875	28.3341	31.7354	18.5953	18.302	19.4688	18.8709	20.2279	19.0056
ATAD3C	1.68657	1.47591	1.54139	1.32295	1.28896	1.17694	1.05895	1.31969	1.12569
ATAD5	6.07456	5.98326	4.88591	5.71395	6.06306	5.11536	6.77589	5.71878	5.80809
ATAT1	7.36522	7.70042	7.22362	4.61623	5.34032	5.34106	8.038	8.1845	8.01722
ATCAY	0.181852	0.239637	0.152855	0.148159	0.154037	0.183729	0.152323	0.149672	0.205338
ATE1	12.8077	13.198	12.6515	12.5474	12.862	12.2609	10.271	9.67701	9.99365
ATF1	20.2802	20.0719	19.7671	18.3156	18.3926	17.2369	18.6045	18.9031	18.2031
ATF2	14.8088	14.2191	13.2077	20.6801	23.0703	22.413	15.3404	14.6289	13.5171
ATF3	19.1459	18.9727	18.4242	21.4542	22.032	21.6998	10.7822	12.0878	12.0764
ATF4	458.356	480.383	495.361	554.228	527.885	559.904	381.306	389.735	398.487
ATF5	48.2235	48.7452	52.6084	45.7909	43.6034	51.0356	13.384	14.5641	13.7905
ATF6	17.5504	17.6282	17.6925	17.3079	17.617	17.3742	13.3247	13.2576	13.5593
ATF6B	36.6138	36.0829	36.6612	27.057	27.429	28.9272	50.8053	52.3195	51.223
ATF7	13.5924	13.3764	13.7599	13.8503	14.8027	14.3864	12.9714	12.8917	11.4082
ATF7IP	6.76342	6.56627	6.31761	10.0789	10.1654	10.0496	10.3336	9.26196	9.3542
ATF7IP2	0.893236	0.874788	0.613591	0.887038	1.12739	0.973836	0.778821	0.666044	0.787484
ATG10	4.45886	4.08787	4.21761	5.43307	5.71802	4.82371	4.49029	4.48253	4.55222
ATG12	14.4144	15.048	13.6786	15.344	14.6395	13.7583	26.2753	25.0084	25.2788
ATG13	16.2167	16.2098	17.6229	17.2729	17.4857	17.4424	19.2817	19.0753	19.1355
ATG14	5.85343	5.73791	5.57683	8.45066	8.57672	7.91746	5.86824	5.17455	5.44614
ATG16L1	13.7009	13.2738	13.7626	10.451	11.0881	10.2726	16.2863	15.8748	16.5837
ATG16L2	1.63539	1.91658	1.77756	2.23169	2.34907	1.98442	2.58552	2.79713	2.28224
ATG2A	4.77764	4.60843	5.06525	4.95225	4.99475	5.36862	5.36256	5.56363	5.85868
ATG2B	1.15336	1.25884	1.10785	1.59922	1.69666	1.52524	0.654777	0.536432	0.583162
ATG3	74.2479	77.3579	74.2827	76.866	76.5467	75.5887	93.4632	96.7755	92.9012
ATG4A	3.03915	3.86726	3.36118	3.41906	2.76716	2.99412	3.38613	3.1472	3.43729
ATG4B	20.0737	18.7199	20.7109	13.8993	13.3692	14.2591	26.1376	26.4945	26.1258
ATG4C	6.71221	6.28336	5.79596	6.31226	6.62802	5.72275	6.46043	5.8054	5.87353
ATG4D	9.83174	9.51982	10.4658	7.413	6.15828	7.97386	4.59945	5.42291	5.27078
ATG5	19.0953	19.6454	18.1732	18.9793	18.96	17.5472	14.5747	14.0898	14.2658
ATG7	5.58467	5.6767	6.19149	8.19192	8.55623	8.7852	12.12	11.6635	12.2765
ATG9A	24.8965	24.2818	26.937	17.354	16.6696	18.486	20.6499	22.4381	22.1239
ATG9B	0.166601	0.144956	0.198976	0.0959694	0.117527	0.190028	0.0280443	0.0320044	0.0523421
ATHL1	2.84724	2.50276	2.23902	2.94538	3.05058	2.71309	2.53933	2.94038	3.06692
ATIC	100.765	99.6671	108.086	128.459	128.493	133.983	120.79	121.255	125.032
ATL1	4.20474	4.39256	3.87884	10.2981	10.4109	10.2306	3.89366	3.87087	3.66156
ATL2	38.462	37.6047	35.8892	39.5017	39.8401	36.3469	31.5119	29.3023	29.0879
ATL3	35.931	36.2171	37.0723	43.2026	40.6005	41.9475	32.6692	34.5598	32.3125
ATM	3.2637	2.99206	2.70067	4.02765	4.1645	3.62741	4.71313	3.9801	4.27172
ATMIN	39.1942	39.7205	39.3495	31.0013	31.0811	30.412	18.9841	19.2686	18.7005
ATN1	57.0041	57.7949	59.3222	44.4853	43.9346	46.8719	53.8364	57.7333	51.038
ATOH1	0	0	0	0.0284058	0	0	0	0.0266417	0.0432623
ATOH7	0.0967451	0.103361	0.0986693	0.0560146	0.174328	0.0711419	0.0184229	0.0527023	0
ATOH8	0.303158	0.341292	0.331253	0.375271	0.353965	0.374035	0.00867688	0	0
ATOX1	188.379	196.055	198.846	196.139	187.043	194.28	236.471	248.657	250.109
ATP10A	0.0937531	0.104161	0.0944191	0.157063	0.11275	0.108918	0.156111	0.236577	0.258003
ATP10B	0.00874561	0.00750339	0.010772	0	0.00481743	0	0.003338	0.0222107	0.0103861
ATP10D	5.00989	5.01545	4.70817	6.93156	7.10744	6.89649	5.1787	5.21387	5.4009
ATP11A	12.3609	12.2551	11.8105	11.0892	11.1911	11.4578	9.43497	9.61076	9.46837
ATP11B	13.8873	13.1292	13.0111	13.2746	13.3166	12.5991	16.0289	14.8954	15.7074
ATP11C	4.58024	4.55216	4.32156	5.09808	4.9375	4.74225	5.18528	5.04788	5.07668
ATP12A	0	0	0	0.0140311	0.0151117	0.0375852	0.0209075	0.0265208	0.0433639
ATP13A1	7.68451	7.51991	7.45916	6.88882	6.41664	8.04183	6.68644	6.86964	7.46317
ATP13A2	27.0181	26.4781	29.0034	21.4635	20.0662	22.6705	15.4074	17.573	16.5171
ATP13A3	41.0942	41.2546	36.0922	40.4623	37.7295	35.0898	50.844	46.2492	48.6203
ATP13A4	0.00526187	0.0203014	0.0129474	0.0181894	0.00870538	0.00927583	0.00602269	0.0171844	0.0187338
ATP13A5	0.0557711	0.0239021	0.015241	0	0.0307706	0.010925	0.0141834	0.0202391	0.0551412
ATP1A1	229.417	233.042	251.184	206.013	200.65	209.433	205.644	211.85	216.526
ATP1A1OS	16.2523	17.5636	17.1093	13.1476	14.7668	13.8891	16.4613	16.2823	17.6257
ATP1A2	0.199982	0.147017	0.160771	0.282014	0.239563	0.305734	0.485918	0.493119	0.566885
ATP1A3	3.00364	2.63004	3.03947	7.78738	7.53582	8.41152	8.54642	8.6812	8.48402
ATP1A4	0	0	0	0	0	0	0	0	0
ATP1B1	55.0149	54.1373	50.6344	58.1717	54.1228	53.4809	44.7467	40.7065	43.2266
ATP1B2	0.143569	0.237288	0.0840475	0.134017	0.192431	0.210943	0.172109	0.163753	0.109482
ATP1B3	74.4132	76.2107	72.4968	66.9403	63.7368	65.7556	71.105	70.1812	72.4098
ATP1B4	0.0893162	0.0906995	0.0404802	0.0866442	0.0505268	0.0870062	0.0590506	0.0714697	0.0836944
ATP2A1	0.250398	0.181591	0.299972	0.273882	0.235626	0.269386	0.442295	0.440374	0.468414
ATP2A2	71.5879	70.9592	74.4194	60.2229	59.7329	62.2743	59.3479	59.4376	58.7453
ATP2A3	0.246385	0.211778	0.180758	0.24571	0.250528	0.229381	0.417629	0.443573	0.379763
ATP2B1	12.8581	13.1387	12.8175	10.0224	10.12	9.82665	23.842	23.2097	23.5102
ATP2B2	0.0174274	0.0160218	0.0214702	0.025787	0.0222769	0.0280829	0.151596	0.18144	0.122296
ATP2B3	0.0269424	0.0355227	0.0414724	0.0635701	0.0584493	0.0638633	0.07507	0.052586	0.0553168
ATP2B4	4.66129	4.78082	4.78004	6.01109	6.07204	5.80642	6.09101	5.83814	6.1202
ATP2C1	38.5535	37.9217	37.2341	36.3712	36.7671	36.744	36.702	36.124	37.1173
ATP2C2	0.0605108	0.0691454	0.0495962	0.0697716	0.111314	0.0948331	0.0692436	0.05124	0.0957092
ATP4A	0	0.0163967	0.0313645	0.00735151	0.0105557	0.0112425	0	0	0
ATP4B	0	0.0210171	0	0	0	0	0	0	0
ATP5A1	251.314	260.704	259.156	242.592	235.167	238.033	219.745	221.391	225.465
ATP5B	434.367	458.03	468.788	399.052	387.068	404.378	391.495	399.137	412.871
ATP5C1	170.623	186.056	183.672	196.159	198.602	201.148	202.76	204.403	206.082
ATP5D	86.1241	83.9587	90.9884	63.1912	60.5556	70.9496	71.368	84.1837	86.6929
ATP5E	776.741	861.825	872.521	874.932	841.397	883.898	820.791	848.272	940.917
ATP5EP2	1.26685	1.87432	1.76088	1.79607	2.68692	2.25319	2.46615	2.40038	1.79448
ATP5F1	192.669	211.223	201.745	182.914	175.395	181.425	198.615	199.87	208.386
ATP5G1	177.511	199.347	204.149	213.513	197.42	210.815	279.307	301.834	311.872
ATP5G2	286.477	301.799	324.793	286.21	268.347	284.131	354.277	349.808	369.385
ATP5G3	76.6933	84.6136	84.7975	96.321	92.1998	93.1156	90.2605	89.123	92.186
ATP5H	255.04	265.248	271.594	281.508	257.928	256.785	245.476	259.649	252.694
ATP5I	199.713	220.098	224.347	235.04	218.864	238.677	277.312	298.225	311.48
ATP5J	131.399	145.411	142.85	96.323	93.5608	95.0084	150.853	146.874	155.241
ATP5J2	343.369	374.132	375.602	463.179	426.567	451.663	385.143	425.076	405.454
ATP5J2-PTCD1	0.166849	1.61703	1.23808	1.15645	0.683938	0.426416	0.324713	0.534292	0.451228
ATP5L	89.9787	94.2126	98.84	87.3572	81.1326	86.894	88.6633	92.4085	98.7516
ATP5L2	0.105051	0.22325	0.339737	0.163604	0.382136	0.247674	0.239345	0.114611	0.123642
ATP5O	292.403	311.62	314.931	263.325	247.635	258.496	374.373	381.915	398.316
ATP5S	5.99451	5.89357	6.03842	8.43552	8.89444	8.47183	8.20513	6.73025	8.07755
ATP5SL	61.7342	62.2226	69.0249	53.3576	51.6233	54.9512	45.9685	50.5202	49.4619
ATP6AP1	81.3066	85.4977	87.003	76.3072	73.3777	78.0446	65.5456	66.5788	67.3106
ATP6AP1L	0.187588	0.28684	0.318136	0.219363	0.378428	0.232267	0.55532	0.53225	0.397016
ATP6AP2	94.7536	98.3334	91.9709	108.908	107.039	93.2603	101.511	93.3264	99.702
ATP6V0A1	0.267773	0.147575	0.255462	0.181664	0.230005	0.255293	0.385755	0.32721	0.340467
ATP6V0A2	2.47464	2.40891	2.3053	2.29171	2.35292	2.42241	3.79843	3.93897	3.52128
ATP6V0A4	2.09222	2.22579	2.40323	2.6759	2.97134	3.00763	1.50198	1.8101	1.46482
ATP6V0B	191.457	200.353	201.031	175.081	162.563	176.627	146.765	158.732	158.333
ATP6V0C	161.604	165.059	176.579	139.277	132.195	152.233	154.685	170.132	166.394
ATP6V0CP3	0	0	0	0	0	0	0	0	0
ATP6V0D1	60.7221	58.3776	64.0664	68.3017	65.2287	71.2226	48.3397	50.0852	49.9687
ATP6V0D2	0.0787668	0.063229	0.0725195	0.181901	0.163261	0.260475	0.315309	0.300217	0.350078
ATP6V0E1	184.689	193.412	201.65	197.763	191.088	195.834	176.019	187.819	196.131
ATP6V0E2	6.32216	6.95969	7.00721	14.0538	14.5291	16.3574	4.51184	5.10543	4.71134
ATP6V1A	14.8728	14.4084	14.1451	14.3004	13.6531	12.502	20.4605	19.2561	19.2399
ATP6V1B1	0.0122644	0.0314825	0.0451141	0	0.0101804	0.0757265	0.0140217	0.0133583	0.0217884
ATP6V1B2	34.7889	37.0617	36.7707	36.6471	37.4162	37.312	41.6383	42.2698	39.8671
ATP6V1C1	20.8304	20.3595	20.4227	21.4869	20.6326	20.4639	17.6168	17.2929	17.996
ATP6V1C2	0.753394	0.673046	0.75238	0.646518	0.567997	0.795471	0.609793	0.538029	0.53797
ATP6V1D	78.4942	80.8291	79.6913	99.1257	99.5626	99.2368	81.186	77.667	80.5105
ATP6V1E1	66.2703	68.102	67.6116	72.2757	70.7444	71.2731	92.1738	93.0416	97.6085
ATP6V1E2	3.50139	3.87868	3.61737	2.1482	2.44823	2.80281	2.70083	3.08223	2.51392
ATP6V1F	55.4306	52.8225	57.5639	77.5369	74.6055	76.9122	50.1956	55.442	52.2496
ATP6V1G1	35.4482	35.846	36.9594	37.8165	37.7035	38.81	27.0115	29.1196	27.2582
ATP6V1G2	0.26214	0.223332	0.145721	0.353665	0.437284	0.359408	0.781807	0.88895	0.787951
ATP6V1G2-DDX39B	0.373409	0.687669	0.528509	1.11024	0.0462661	0.52187	1.22823	1.69641	0.786534
ATP6V1G3	0.0480706	0	0.0579426	0	0	0	0.109285	0.0524989	0
ATP6V1H	21.664	22.3203	22.696	21.7266	21.9672	21.5634	20.2909	20.4122	21.667
ATP7A	2.03174	2.01793	1.84206	2.14145	2.19016	2.07119	2.25531	2.02517	2.09605
ATP7B	0.891045	0.943509	0.922501	1.24935	1.31108	1.34807	1.06906	1.15951	1.26443
ATP8A1	0.868967	0.788341	0.830502	1.0649	1.10025	1.06485	0.695337	0.63998	0.590599
ATP8A2	0.821196	0.734859	0.878883	1.01787	0.977963	0.955833	3.78577	3.75053	3.75879
ATP8B1	0.0486294	0.0770072	0.087507	0.0603034	0.0680254	0.0857122	0.903643	0.883563	0.8061
ATP8B2	21.5289	21.1714	22.0675	23.6617	23.001	23.2348	22.6946	22.0064	21.2635
ATP8B3	1.21509	1.14065	1.23101	1.65219	1.55647	1.51164	2.00863	1.70111	1.8121
ATP8B4	0.0587669	0.0403242	0.0530556	0.0676746	0.0615356	0.117393	0.134558	0.157787	0.181402
ATP8B5P	0.0725597	0.0355833	0.0659954	0.115639	0.0918343	0.0559684	0.0818406	0.0804358	0.0164178
ATP9A	4.8388	4.23514	4.50495	7.72324	7.60192	7.70744	3.83143	3.67999	4.05845
ATP9B	2.76426	2.60666	2.36678	2.71561	2.5766	2.50918	1.99521	1.84144	2.08406
ATPAF1	31.6061	31.5943	32.7531	28.1541	28.1497	27.4378	31.5725	32.3673	31.1541
ATPAF1-AS1	0	0	0	0.0372076	0.0267389	0	0	0	0
ATPAF2	10.5268	10.5115	10.613	9.27284	8.94927	9.83021	7.46148	8.26293	7.37252
ATPBD4	4.40162	3.58061	3.68731	4.16913	4.35019	4.25912	4.10845	5.17895	4.78698
ATPIF1	87.8509	92.9076	98.2417	93.6044	91.627	102.567	142.028	153.614	144.338
ATR	4.24956	4.11315	3.95325	3.39571	3.66729	3.09819	6.89438	6.53858	6.19711
ATRIP	6.64041	7.25674	7.21484	8.49388	8.65304	8.84352	8.9688	9.43088	8.6858
ATRN	16.4141	16.2197	16.5809	17.38	17.7556	18.4842	17.3452	17.747	17.5159
ATRNL1	0.750224	0.625375	0.725741	0.851803	0.786137	0.769772	0.61981	0.594588	0.636891
ATRX	13.132	12.5201	12.1871	12.3503	11.6323	10.9176	13.762	12.5687	12.8391
ATXN1	3.6413	3.329	3.24633	1.95618	1.86738	1.81176	1.41773	1.30957	1.25122
ATXN10	26.7817	26.1375	26.6347	23.8063	22.9933	22.8523	28.1578	27.82	29.1895
ATXN1L	22.8331	22.0307	22.4299	18.1151	18.5389	18.5436	11.9786	12.3574	11.7624
ATXN2	10.808	11.01	10.5395	9.99817	10.1556	9.61409	8.62592	8.28601	7.54783
ATXN2L	50.9239	49.9526	51.0803	48.2862	48.1875	49.146	56.303	58.2831	55.7119
ATXN3	2.96779	2.73658	2.61893	3.38511	3.30274	3.11274	1.37272	1.17247	1.24335
ATXN3L	0	0	0	0	0	0	0	0	0
ATXN7	5.52527	5.55362	5.47856	6.73497	6.74928	6.34692	7.10176	6.92521	7.10128
ATXN7L1	1.73622	1.96734	2.11526	2.9939	3.20499	3.24808	1.4863	1.26032	1.58252
ATXN7L2	12.4555	12.099	12.8624	11.0012	11.4224	11.8818	13.0364	13.4892	13.3524
ATXN7L3	39.0639	38.2943	41.7908	33.8369	33.2062	35.5772	36.5099	35.8273	37.2949
ATXN7L3B	34.6447	33.2954	34.6305	31.4471	32.108	31.1088	33.2902	32.9414	31.3924
ATXN8OS	0.0835638	0.0856929	0.0817936	0.0387166	0.152937	0.0884921	0.133655	0.182095	0.118612
AUH	6.30125	6.29135	5.66881	6.70845	6.94635	6.56097	6.78003	6.73123	6.42229
AUP1	143.184	148.138	147.607	129.317	127.019	131.918	148.645	158.616	156.336
AURKA	113.862	111.81	115.16	125.763	128.468	125.824	85.4332	84.0059	82.6521
AURKAIP1	110.154	105.594	116.15	93.3052	89.1278	99.8613	90.1249	102.573	98.4054
AURKAPS1	4.82061	5.24239	4.57621	6.68692	6.69437	6.27531	5.68982	5.04401	4.96927
AURKB	50.1153	51.7509	54.5335	52.2119	53.5709	54.4684	45.4203	48.2851	47.2218
AURKC	1.04433	1.03443	1.59326	1.71034	1.72418	1.63406	9.77952	11.2068	9.72522
AUTS2	8.6765	8.94919	8.98055	8.56358	8.20427	8.17072	9.04789	9.36911	9.19651
AVEN	14.2386	14.0759	13.2026	13.7114	13.4223	13.5232	8.08879	6.54642	6.38094
AVIL	0.0995684	0.157494	0.0470606	0.114855	0.215669	0.135052	0.0963943	0.0917323	0.0681251
AVL9	13.9617	13.4584	14.1907	11.6073	11.905	12.1459	23.2545	22.5416	23.4974
AVP	0	0	0	0	0	0	0	0	0
AVPI1	19.4416	19.3643	20.0046	15.8395	15.1738	16.5612	11.6429	13.7476	11.4419
AVPR1A	0	0	0	0	0	0	0	0	0.00964964
AVPR1B	0	0	0	0	0	0.0119501	0	0	0
AVPR2	0.0602593	0	0.073167	0.105499	0.0883942	0.0398763	0.138873	0.179782	0.106971
AWAT1	0	0.0227043	0	0	0	0	0	0	0
AWAT2	0	0	0	0	0	0	0.0126867	0.0483323	0.0394337
AXDND1	0.037342	0.0160038	0.0459208	0.0502218	0.0566582	0.0438898	0.064102	0.0338782	0.088608
AXIN1	11.5936	10.7932	12.0123	9.33236	8.39268	9.72994	12.9776	13.2142	13.9875
AXIN2	1.46735	1.53155	1.6548	2.76904	2.75313	2.81633	2.84176	2.69701	3.00954
AXL	120.183	118.174	126.332	111.393	108.379	116.253	125.326	134.25	138.8
AZGP1	0.378373	0.688602	0.51089	0	0	0.0175799	0	0	0.0353009
AZGP1P1	0	0	0	0	0	0	0	0	0
AZI1	8.80726	8.66073	9.52525	8.40744	8.37861	9.13678	5.75651	5.9818	6.21057
AZI2	18.3332	15.8746	17.4495	24.6718	25.2279	24.2225	27.1049	27.4242	28.4051
AZIN1	63.2576	63.2286	59.7445	70.8019	69.9565	61.5366	55.1941	54.8979	56.6149
AZU1	0	0	0.0359645	0	0	0	0.101156	0	0.104565
B2M	408.891	457.029	438.708	367.386	355.541	342.035	541.966	520.785	576.139
B3GALNT1	9.06728	8.76848	8.45328	8.00418	8.21247	7.25941	7.44706	7.30352	7.40761
B3GALNT2	18.3752	18.0271	17.9011	16.6975	16.5775	15.4386	14.6689	13.8929	14.4276
B3GALT1	0.162728	0.278592	0.212976	0.313307	0.314958	0.296599	0.136464	0.212667	0.289213
B3GALT2	0	0	0	0	0	0	0.00732129	0	0
B3GALT4	0.214963	0.128678	0.105326	0.182395	0.0833551	0.17701	0.13103	0.031223	0.0254444
B3GALT5	0.572173	0.476567	0.542282	1.17012	1.00442	1.03201	1.2214	1.33665	1.41039
B3GALT6	3.36699	3.00096	3.96409	3.93259	3.69176	4.14012	4.07853	4.49286	5.01983
B3GALTL	7.09357	7.19232	6.73577	7.15846	7.00817	6.5585	7.22652	7.04765	6.88418
B3GAT1	0.12887	0.175369	0.183053	0.318769	0.298666	0.369395	1.53759	1.47269	1.91504
B3GAT2	1.63193	1.33286	1.71288	1.11476	1.21101	0.8397	1.20141	1.1042	1.186
B3GAT3	21.8945	21.2977	23.3396	19.3539	18.0861	18.9135	23.0291	24.1737	23.5257
B3GNT1	7.33815	6.0656	7.0975	7.93858	7.4238	8.12292	6.64213	6.57516	6.61116
B3GNT2	7.81184	7.65484	7.54519	10.5827	9.00245	8.0271	7.7561	6.72445	7.38708
B3GNT3	2.24051	2.34446	2.35606	1.89993	1.85633	2.1925	3.01943	2.29178	2.82251
B3GNT4	1.05999	1.00349	0.977864	1.37863	1.32922	1.15123	1.00611	0.870602	0.810243
B3GNT5	1.57898	1.3139	1.12917	1.977	1.70857	1.38214	2.80152	2.51593	2.82039
B3GNT6	0.0930112	0.0358441	0.114209	0.0858973	0.0539654	0.155832	0.159584	0.101284	0.132305
B3GNT7	0.125088	0.249282	0.13075	0.115361	0.134583	0.170914	0.15031	0.136183	0.155829
B3GNT8	0.0764176	0.0653785	0.124904	0.044177	0.0317236	0.0449393	0.0436801	0.0554908	0.158365
B3GNT9	2.22823	2.68746	2.35954	1.95069	1.82498	1.97221	1.86539	1.8871	1.86754
B3GNTL1	6.57108	6.51065	6.95932	7.49072	6.77007	7.52681	9.10518	10.2122	9.58489
B4GALNT1	17.8056	16.6294	18.7836	14.6267	13.8631	15.0736	26.9075	28.591	28.5049
B4GALNT2	0.504274	0.425685	0.552959	0.260218	0.249642	0.351198	0.894986	0.974594	0.601196
B4GALNT3	1.7593	1.75155	1.68328	0.739696	0.733617	0.763789	1.7559	2.0882	2.02429
B4GALNT4	2.2114	2.20835	2.45192	2.84561	3.07805	3.26647	1.66447	1.82002	1.73332
B4GALT1	47.6787	48.295	48.33	41.9273	41.4334	42.7294	40.6819	41.8499	42.9851
B4GALT2	102.21	98.82	108.946	83.007	81.2816	86.9786	79.7472	88.2073	89.0485
B4GALT3	42.1296	41.6704	44.6548	33.7093	32.5363	34.5679	35.2604	36.9557	35.8912
B4GALT4	14.6372	14.1199	14.1875	13.4153	12.6597	12.7011	15.2583	15.5115	15.1647
B4GALT5	43.1458	43.268	44.8589	59.5654	58.0512	58.1853	44.4053	43.3317	44.5068
B4GALT6	2.03123	2.15837	1.93347	3.21266	3.10581	2.74477	3.04346	2.56023	2.68137
B4GALT7	15.8332	16.4643	16.2363	17.3482	17.7315	19.1251	14.8123	16.7917	16.3487
B7H6	1.52079	1.51455	1.257	1.23127	1.38031	1.23005	2.28184	2.01436	1.78721
B9D1	13.0544	13.3939	13.9307	13.0725	11.8008	13.0822	21.8757	24.0127	22.3917
B9D2	6.88853	6.3379	7.43297	6.26672	5.37311	5.86003	6.6117	7.51042	7.91773
BAALC	0.201898	0.197178	0.218291	0.316798	0.334487	0.39874	0.473673	0.404496	0.549027
BAAT	0.228675	0.184799	0.192816	0.0932605	0.162243	0.142604	0.059814	0.161442	0.093012
BABAM1	50.8159	53.2466	53.4463	47.0301	46.5586	48.8398	48.4438	54.4132	51.1376
BACE1	2.11441	1.9749	1.88455	2.21373	2.14793	2.16381	3.67556	3.52832	4.1895
BACE1-AS	0.492631	0.358928	0.682745	0.863372	1.06351	0.684462	0.601181	0.268741	0.931491
BACE2	17.3959	16.6415	17.0662	9.49978	9.39138	10.0275	16.0333	16.3463	16.028
BACH1	22.234	23.5692	22.6496	15.8143	15.636	15.5181	24.0523	22.4939	22.4596
BACH2	0.933572	0.922499	1.0259	0.888954	0.848493	0.898008	0.673729	0.700679	0.635778
BAD	48.5968	45.562	52.6927	46.9334	46.7249	50.6028	50.4527	57.2049	56.0387
BAG1	14.5304	14.9247	16.2641	12.3352	12.7812	12.8184	11.5941	11.9561	12.2039
BAG2	70.4247	72.2143	68.1078	64.4436	63.714	61.9621	51.1055	49.8083	51.4933
BAG3	42.901	44.9353	45.4265	36.7482	37.2518	40.5819	38.2042	40.3776	40.5506
BAG4	6.49816	6.54005	5.81818	5.89783	5.8951	5.67893	5.15659	4.71784	4.64782
BAG5	15.4992	15.296	14.9685	13.6712	14.1331	13.0413	6.72511	6.14253	6.84242
BAG6	89.3811	87.9663	94.6827	65.7791	64.4839	69.8154	90.1623	93.035	94.8449
BAGE	13.8004	11.8885	13.2834	15.7704	15.3975	16.1445	12.9966	13.1497	13.298
BAGE3	2.4744	3.2103	2.73583	3.36815	3.44333	2.81962	2.99266	2.858	2.96637
BAGE4	0.00394306	1.35706	1.76694	3.02904	5.65303	4.6929	0.369421	2.2119	0.192766
BAGE5	5.30053	2.79326	1.81043	1.68319	0.00485816	0.000910724	2.01698	0.000819859	1.84361
BAHCC1	0.243343	0.227304	0.297185	0.232924	0.206325	0.195442	0.769425	0.787497	0.828784
BAHD1	13.2189	13.1323	14.2713	9.45646	9.60496	10.205	13.8658	14.2496	14.5243
BAI1	3.64044	3.60073	3.59912	4.02086	3.93845	4.26241	9.50633	10.7395	9.92509
BAI2	9.19076	9.26223	9.54124	9.76039	9.82627	9.8947	11.9299	13.2152	13.0184
BAI3	0.051305	0.0964716	0.106888	0.0636272	0.0848255	0.0382588	0.103917	0.120283	0.14759
BAIAP2	46.9454	47.7314	50.8328	34.7774	34.6085	37.9175	26.5858	29.3428	29.0635
BAIAP2L1	17.5641	17.7884	18.0466	24.5599	25.209	25.4909	14.5121	14.6589	13.5362
BAIAP2L2	0.252443	0.197295	0.25586	0.190201	0.136574	0.183922	0.251021	0.298839	0.351114
BAIAP3	0.260186	0.201802	0.287641	0.723697	0.544117	0.488342	1.16432	1.16666	1.48927
BAK1	46.818	47.2545	49.6663	34.0204	33.9542	36.3106	45.0493	46.8456	48.1753
BAMBI	5.96825	6.23988	6.13036	7.5835	7.66387	8.48375	3.57849	3.44102	3.67319
BANF1	208.64	219.384	231.865	210.534	191.576	202.318	238.45	254.034	258.682
BANF2	0	0	0	0	0	0	0	0	0
BANK1	0.461514	0.396235	0.313997	0.4018	0.472521	0.490745	0.455148	0.281718	0.321527
BANP	11.9355	11.991	12.8156	10.1124	10.3212	10.6106	8.75039	9.51977	7.74157
BAP1	29.7756	29.1346	31.3525	36.72	36.3056	38.4733	36.7842	38.5431	38.0857
BARD1	9.71645	9.33921	9.3775	13.6164	14.7721	14.5129	8.02955	7.60464	7.57518
BARHL1	0	0	0.0153157	0	0.0207414	0.0220386	0	0	0
BARHL2	0	0	0	0	0	0	0	0	0
BARX1	0	0.0425178	0	0.038416	0	0	0.0378935	0.018069	0.0294255
BARX2	0.448714	0.540807	0.233264	0.110092	0.135532	0.0599775	0.217592	0.192551	0.0965887
BASP1	1.04087	1.28416	1.22653	0.154331	0.132993	0.105948	1.34233	1.36637	1.23238
BASP1P1	0	0.0284634	0.027139	0	0.0371048	0	0.0761561	0	0
BATF	0	0	0	0	0	0	0	0.0310588	0
BATF2	0.715251	0.80532	0.972041	1.09329	0.931091	1.00931	2.03846	2.50468	2.11205
BATF3	15.5873	18.0573	18.7799	19.2089	18.7259	21.0733	15.7136	15.3765	16.2483
BAX	202.797	204.686	223.215	226.613	217.75	239.393	178.034	185.07	193.578
BAZ1A	13.7721	13.5237	13.6033	16.9737	17.879	16.9278	11.1858	10.6385	11.1685
BAZ1B	46.0341	44.5622	44.5111	54.9559	55.1503	55.5238	35.1238	35.6282	34.5988
BAZ2A	23.2537	23.4882	23.279	21.6775	21.2186	22.6877	19.3199	20.1668	20.0374
BAZ2B	4.89274	4.65494	4.07907	5.8086	5.75518	5.31898	3.65248	3.66	3.78507
BBC3	13.3011	13.1375	13.3943	15.4001	14.0028	15.9105	13.3828	15.051	15.1564
BBIP1	7.56012	7.41591	7.84292	8.11586	7.65819	7.10329	9.64567	9.81171	9.7081
BBOX1	0.0379394	0.0973786	0.0155036	0	0.0524974	0.022311	0.0867454	0.0413243	0.0449292
BBS1	5.35003	5.42737	5.69711	4.57215	5.06636	4.75804	9.96387	9.52406	9.14713
BBS10	3.57742	4.02957	3.51924	4.18988	4.75833	3.87916	4.23164	3.90852	4.41703
BBS12	1.16049	1.40637	1.11529	1.54916	1.53148	1.27729	2.31466	2.10582	2.06479
BBS2	3.91984	3.89077	3.67971	7.67639	6.86729	7.22243	5.58921	4.99879	5.29815
BBS4	8.17929	7.60337	8.16002	5.87196	5.9971	5.83051	5.3577	5.39011	5.49575
BBS5	28.5149	27.0024	28.4641	30.9663	29.665	31.406	21.4865	22.266	22.9897
BBS7	9.69084	9.19936	8.74876	11.7287	11.9737	10.9501	13.843	13.631	13.9246
BBS9	2.11123	1.84292	1.99717	1.67648	1.76967	1.50826	2.7685	3.16817	2.95304
BBX	8.70534	8.61405	8.0257	10.6228	10.2017	9.86704	9.84786	9.61083	9.43149
BCAM	26.0916	25.8759	28.6957	22.6271	21.4369	24.333	34.8198	37.7109	36.2316
BCAN	2.32016	2.25732	2.33509	2.66471	2.34152	2.48462	4.15954	4.26856	4.26957
BCAP29	9.52559	9.46818	8.43324	14.2693	13.5777	11.5589	8.08948	7.37342	7.3744
BCAP31	185.736	191.274	200.75	184.787	176.104	188.895	188.021	201.313	200.291
BCAR1	52.95	51.868	57.0561	47.0789	46.3414	52.4983	28.9116	30.8111	30.3037
BCAR3	18.6316	18.5379	19.1713	18.2459	16.9609	18.3637	20.7333	20.1914	20.1712
BCAR4	0.0191352	0	0.0530701	0	0.112836	0	0.0218524	0	0
BCAS1	0.320437	0.319474	0.24122	0.233732	0.297715	0.270948	0.149671	0.128154	0.128008
BCAS2	61.1124	63.4925	59.0188	66.198	64.0194	57.8578	54.3609	53.22	53.6796
BCAS3	2.3162	2.30529	2.22158	2.28976	2.45999	2.89888	3.88872	4.42541	4.94465
BCAS4	15.1903	14.022	14.7342	21.1452	19.8518	21.6673	10.458	11.1511	9.77546
BCAT1	16.6404	16.4411	15.0942	19.236	18.5329	16.427	15.7921	14.6249	15.954
BCAT2	26.2709	27.9231	29.7718	22.0537	21.4733	24.3839	11.9736	13.8976	14.3029
BCCIP	191.731	189.873	195.639	128.634	130.317	128.66	151.806	152.494	151.988
BCDIN3D	4.33245	4.31441	4.40212	3.41716	3.33117	3.15086	3.22196	3.72313	3.32328
BCHE	0.0190216	0.0855163	0.0350314	0	0	0	0.848515	0.983903	1.0315
BCKDHA	18.2791	18.3982	19.6942	16.1768	16.0819	17.499	23.4797	25.3657	25.9967
BCKDHB	3.48684	4.36532	3.8276	4.23575	4.18139	4.07663	3.88759	4.30478	3.613
BCKDK	19.3031	19.1072	20.9822	17.9417	17.8635	19.828	30.8765	31.9692	31.7047
BCL10	8.36556	8.37439	8.55148	9.28314	9.80808	9.14265	9.41161	8.64284	9.49357
BCL11A	4.31166	4.33898	4.40739	4.75876	5.04984	4.9103	3.76317	3.48905	3.51117
BCL11B	0.994088	1.03486	1.02415	0.811968	0.844174	0.813221	0.533049	0.464442	0.601399
BCL2	4.05094	4.00419	3.54236	4.28121	4.34172	4.33624	2.04204	1.91594	1.72378
BCL2A1	2.4106	2.4868	3.23862	0.973745	0.692737	0.907726	50.1724	45.4939	44.9975
BCL2L1	79.0627	80.2973	86.3286	96.9741	97.1787	101.944	137.105	143.411	143.049
BCL2L10	0	0	0	0	0	0	0.0349127	0.0334073	0
BCL2L11	4.74642	3.94967	3.97507	5.15337	5.15935	4.65171	2.20134	1.71321	2.43849
BCL2L12	36.7064	38.4728	40.5588	32.1762	31.5788	34.4133	29.9116	33.2016	29.8408
BCL2L13	18.1524	17.2035	18.6403	15.2359	15.6935	15.3403	26.4546	27.7553	26.7621
BCL2L14	0.088582	0.0649467	0.108609	0.0438539	0.0209912	0.0669635	0.0144514	0.013769	0.0449201
BCL2L15	0.121332	0.179201	0.199108	0.150113	0.126341	0.130702	0.133754	0.097835	0.11202
BCL2L2	15.6439	15.6319	16.4048	22.2324	23.0999	23.5674	13.3643	13.0569	12.0404
BCL2L2-PABPN1	35.7141	38.1915	38.8141	38.3745	40.0234	40.4268	33.7731	33.6514	34.5723
BCL3	7.64883	7.3165	8.35526	6.50328	6.61676	6.19338	5.30205	5.97291	6.19011
BCL6	5.85857	5.33039	5.65214	6.61812	5.95491	5.99154	4.73663	4.58072	4.7883
BCL6B	0.0128833	0.00828162	0.0158414	0.00742655	0.0319903	0.0283925	0.0147433	0.0490915	0.0343896
BCL7A	4.19028	4.28479	4.5219	4.2483	4.3459	4.50335	2.09406	2.16952	2.33736
BCL7B	47.5367	48.5113	49.4127	55.0742	52.4127	57.2099	40.5852	43.8665	41.5052
BCL7C	64.9175	64.0965	67.2081	56.8643	53.2103	58.7357	72.2699	82.7666	83.3556
BCL9	10.6294	10.1589	10.8527	9.98113	10.0642	10.597	8.59855	8.30149	7.98407
BCL9L	30.451	29.1364	31.49	22.1565	22.2292	24.3531	23.1506	23.2862	23.4104
BCLAF1	45.807	44.4785	43.8819	38.4652	37.8844	36.7116	32.8985	31.3802	32.1428
BCMO1	0.0095956	0	0	0	0.00795458	0.0084616	0.0658516	0.0417972	0.0341205
BCO2	0.479612	0.455086	0.489476	0.337381	0.29627	0.326706	0.623652	0.545134	0.659116
BCOR	12.5219	12.0877	12.9716	9.81261	10.3059	10.9617	7.05073	6.93919	7.32868
BCORL1	3.31031	3.15507	3.32494	2.6225	2.55101	3.11104	1.79223	1.7408	1.6232
BCORP1	0.0722411	0.0591005	0.0403734	0.0681473	0.0597971	0.0752624	0.0751537	0.0715002	0.0584324
BCR	1.27021	1.22797	1.41103	0.0624584	0.0870326	0.100399	0.0409965	0.0177139	0.028989
BCRP2	0.180193	0.321425	0.0614402	0.0578004	0.0498026	0.0441404	0.137392	0.119919	0.088981
BCRP3	0.225497	0.177847	0.297033	0.040195	0.173216	0.0918508	0.217963	0.226804	0.246166
BCS1L	31.2628	32.313	34.7247	41.4307	38.1972	41.0342	27.3775	29.8325	28.2394
BCYRN1	2424.69	2355.65	2739.27	2736.83	2650.63	2533.31	2277.89	2744.88	2549.39
BDAG1	0.371288	0.337535	0.353524	0.315815	0.319114	0.304714	0.169725	0.154136	0.204687
BDH1	4.88989	4.63783	4.78411	5.83289	5.82226	5.94548	6.98236	6.83042	7.23639
BDH2	3.07572	2.7901	2.92873	3.9748	4.00701	3.84915	3.61794	3.84569	3.58212
BDKRB1	0.481807	0.740581	0.918489	1.11745	0.931074	1.20785	1.49658	1.65919	2.08431
BDKRB2	0.0482656	0.0620712	0.0395857	0.080337	0.110911	0.0614506	0.110487	0.105086	0.114557
BDNF	5.21717	5.4776	5.57865	7.464	7.14959	7.68101	4.57842	4.49678	4.42235
BDNF-AS1	1.38968	1.47998	1.68453	1.56443	1.7047	2.07324	1.26026	1.2546	1.46343
BDP1	7.27529	6.94393	6.56923	7.28854	7.0888	6.84737	8.44939	7.89863	8.43223
BEAN1	0.338997	0.466146	0.581217	0.595205	0.401861	0.525209	2.21523	1.92768	2.43893
BECN1	29.4452	28.383	28.6315	34.0555	32.5562	32.9169	39.438	39.5469	39.7944
BEGAIN	1.21751	1.22076	1.46367	1.70411	1.70295	2.00983	1.52174	1.75861	2.0121
BEND2	0.0433962	0.0248928	0.0357237	0.0629387	0.0448742	0.0383796	0.0110766	0.0316018	0.034456
BEND3	2.91101	2.9163	2.93004	1.95878	2.024	2.29588	2.36656	2.52466	2.73453
BEND4	0.0175232	0.00966461	0.00616572	0	0	0.00440906	0.0454976	0.0381507	0.0312213
BEND5	1.2043	1.03657	1.104	1.549	1.8021	1.744	0.838127	1.10731	1.33467
BEND6	0.453736	0.406988	0.378573	0.424819	0.269547	0.347231	0.401539	0.344913	0.411087
BEND7	17.7373	16.3398	16.6996	13.3915	13.5891	14.065	8.45347	8.63293	8.88822
BEST1	0.0172392	0.0775705	0.0816242	0.0298649	0.0201987	0.0358292	0.13018	0.0657504	0.103373
BEST2	0.0124706	0.0320097	0.0152892	0.0576668	0.0310577	0	0.0285138	0	0.0664598
BEST3	0.687694	0.757535	0.796995	0.751402	0.671527	0.871988	1.2742	1.15957	0.987892
BEST4	0.0675429	0.0433577	0.0276193	0.0650337	0.0280189	0.0397141	0.0643611	0.0858215	0.0600141
BET1	4.09195	4.25927	4.28426	9.35335	9.41627	7.64382	6.17122	4.85439	4.69781
BET1L	18.1896	17.6517	20.3268	18.9302	18.4977	19.6004	18.2378	19.6501	18.6153
BET3L	0	0	0	0	0	0	0	0	0.0412616
BEX1	81.0807	85.2863	82.1328	112.751	111.505	114.305	60.1186	57.715	63.8482
BEX2	9.98755	8.95985	9.02598	18.5393	18.7793	17.9172	6.45797	6.7496	6.8726
BEX4	23.1	22.9691	23.6532	30.3853	28.3077	26.8639	17.5429	15.9762	17.011
BEX5	2.27204	2.68184	2.09865	5.37765	5.00284	5.00666	2.7816	1.81283	2.87378
BFAR	32.2492	32.5758	33.6287	29.0362	30.5158	29.8322	43.3755	43.9976	42.5594
BFSP1	0.400921	0.47058	0.388256	0.754475	0.737455	0.72982	1.61104	1.34738	1.27376
BFSP2	0	0	0	0	0	0	0	0	0
BGLAP	0.226288	0	0.138922	0	0	0.1156	0	0	0.259883
BGN	0.199992	0.22019	0.187081	2.20997	1.72099	1.93151	0.370356	0.352602	0.237051
BHLHA15	0.618867	1.05034	0.698462	0.821587	0.833851	1.05859	1.64314	1.48621	1.96258
BHLHA9	0	0	0	0	0	0	0	0.0448641	0.0724137
BHLHB9	2.22666	2.03161	1.97571	2.44909	2.57035	2.26213	2.73769	2.55477	2.82135
BHLHE22	0.00669831	0	0	0.00772335	0	0	0	0	0
BHLHE23	0.049323	0.0630809	0.180353	0.258023	0.144179	0.0653444	0.0281381	0.0268864	0.0436561
BHLHE40	20.714	20.7989	22.9414	26.8896	25.7095	25.2661	70.5045	69.1649	66.6196
BHLHE41	2.36998	2.17777	2.23025	2.58001	2.28804	2.31596	2.31508	1.34219	1.44862
BHMT	0	0	0.0114111	0	0	0	0.0212596	0	0
BHMT2	0.236514	0.243046	0.197468	0.207518	0.180368	0.191875	0.129852	0.195741	0.134566
BICC1	5.34566	6.01313	5.24535	4.4909	4.39615	4.46713	3.89309	4.15162	4.20074
BICD1	8.9582	8.89901	9.49818	8.07504	8.79003	8.93189	12.735	12.9638	12.9809
BICD2	22.4374	22.1865	23.0176	18.4675	17.7585	18.7353	15.1255	16.0413	15.1477
BID	19.4563	20.5578	23.6831	16.7811	17.4428	18.8638	36.5782	38.3085	36.4556
BIK	1.67992	1.50252	1.53322	5.76992	5.36386	5.0712	9.00377	9.34289	9.50708
BIN1	27.6459	27.3796	28.0295	30.3482	30.9838	33.1418	16.8283	18.2065	18.3232
BIN2	0	0	0	0	0	0	0	0	0
BIN3	15.7129	14.4665	15.8491	10.6559	10.3604	10.0474	26.8547	29.5781	29.3117
BIRC2	27.5926	26.5677	25.3226	29.4427	27.8279	24.5359	39.0316	34.6937	36.1394
BIRC3	6.62747	6.83154	6.45108	8.97984	9.14329	8.18478	20.3453	19.3161	20.1522
BIRC5	135.769	139.499	144.572	115.733	110.821	117.096	85.2092	85.9363	88.2717
BIRC6	10.4685	10.3751	10.2764	10.9552	11.075	11.5423	10.4999	10.1175	10.6936
BIRC7	0.0945826	0.0254296	0.145564	0.0691042	0.0630157	0.0175266	0.618567	0.742108	0.633667
BIRC8	0	0	0	0	0	0	0	0	0
BIVM	1.9578	1.96485	1.46227	3.17204	2.9761	2.25641	2.66219	2.37263	2.90478
BIVM-ERCC5	1.67501	1.36374	2.12195	2.67429	2.55934	2.73712	3.22286	2.82949	2.21957
BK250D10.8	0.521049	0.58449	0.538014	0.584554	0.582341	0.732798	0.46509	0.408031	0.260043
BLCAP	43.6169	44.4561	46.6315	44.9158	46.5933	46.3592	33.9803	35.1811	33.2218
BLID	0.031759	0	0.0385781	0	0	0.028071	0.108583	0.277143	0.168317
BLK	0.0178908	0	0.010986	0.0103249	0.0444792	0.0236631	0.030698	0.0487039	0.0477217
BLM	9.3832	9.02273	8.57716	8.92698	9.10063	9.20471	8.61393	8.5156	8.74058
BLMH	70.9528	70.3736	72.0783	50.5221	51.3762	51.2083	65.8742	66.5154	67.5471
BLNK	0	0	0	0	0	0	0.0156672	0.0149344	0
BLOC1S1	126.765	135.398	132.057	147.986	132.247	145.37	166.799	184.02	178.205
BLOC1S1-RDH5	2.60836	2.8816	3.73153	2.39313	2.2876	2.99447	4.23565	3.80409	3.81332
BLOC1S2	38.5982	39.8085	37.668	40.501	36.983	36.5145	44.7416	41.833	44.1701
BLOC1S3	3.54553	3.23888	3.51197	4.13334	4.09722	4.05319	5.39071	5.18973	5.84553
BLVRA	38.1978	39.2815	38.9468	23.8656	26.1589	25.408	36.1414	38.9526	36.9873
BLVRB	159.284	155.48	163.57	134.666	122.295	133.881	148.254	166.552	173.146
BLZF1	18.4441	19.0459	18.3019	18.4665	18.1146	17.8321	18.8544	18.1839	17.6051
BMF	0.204361	0.286146	0.212923	0.565913	0.472822	0.484536	0.311189	0.102823	0.221286
BMI1	44.4409	47.4422	41.1049	46.4328	44.7507	40.9723	25.1612	26.0436	22.1509
BMP1	21.2691	21.2932	21.6531	15.0991	14.8581	15.7636	32.309	34.1739	31.6296
BMP10	0	0	0	0	0	0	0	0	0
BMP15	0	0	0	0	0	0	0	0	0
BMP2	3.15645	3.42288	3.39804	2.85374	2.82392	3.0834	4.98161	4.89823	5.26716
BMP2K	7.87659	7.47313	8.69366	8.09426	8.33367	7.86352	7.17574	7.11245	6.51645
BMP3	0.0155102	0.0149664	0.0477379	0.0223261	0.0288485	0.0375899	0.0266354	0.0126621	0.0138108
BMP4	8.10299	8.43598	8.636	22.3256	23.8364	22.0411	19.4724	19.264	19.313
BMP5	17.8062	17.4502	17.6992	25.252	24.2632	23.6658	15.4545	15.3674	15.6981
BMP6	1.90841	1.98871	2.15525	1.57215	1.72065	1.74086	2.2425	1.8451	1.83515
BMP7	3.64747	3.54662	3.96379	4.10683	3.74902	4.31963	2.31142	2.52741	2.589
BMP8A	0.529905	0.646139	0.506309	0.446292	0.464216	0.358966	0.226364	0.275488	0.211269
BMP8B	0.173898	0.215888	0.184372	0.131326	0.133978	0.12686	0.17843	0.189318	0.202775
BMPER	0.64824	0.685382	0.63391	0.664848	0.84441	0.87655	0.467606	0.434981	0.474345
BMPR1A	14.1344	13.561	13.4485	14.5882	14.049	14.1346	9.5302	9.32569	9.78711
BMPR1B	1.8254	1.83344	1.648	1.38762	1.26086	1.38647	1.60092	1.42486	1.24752
BMPR2	8.32465	8.0294	8.07023	10.5938	10.4913	10.1504	13.9439	14.0549	14.4436
BMS1	52.2373	51.5925	52.5655	41.282	42.4773	42.2425	43.991	45.3763	44.5085
BMS1P1	2.91802	2.8436	2.58295	2.80511	3.20973	2.81563	2.38478	2.40704	2.4411
BMS1P4	4.67808	4.27782	4.60697	3.85233	4.61721	4.28667	3.74118	3.99965	3.83263
BMS1P5	2.34872	2.38503	2.092	2.24108	2.72979	2.30909	1.9402	1.88582	1.65538
BMX	0.0184155	0.0591499	0.0113052	0	0.00762942	0.00811707	0	0	0
BNC1	0.0145805	0.0250051	0.0239227	0.0111985	0.0200981	0.012851	0.00556329	0.0211627	0.0346114
BNC2	3.2595	3.13742	3.12422	3.19994	3.24802	3.14571	2.50477	2.52911	2.6183
BNIP1	25.08	24.8597	25.1216	24.6825	24.0248	25.2218	24.1225	23.2085	24.5457
BNIP2	61.1457	60.2622	57.8988	54.5033	53.4856	50.7123	47.9186	44.6236	45.7992
BNIP3	31.7943	32.5052	31.2454	26.9553	25.9491	26.4797	22.1721	23.5911	22.015
BNIP3L	16.9849	15.7033	15.2263	28.2323	26.6131	23.8123	20.239	18.8803	20.0268
BNIPL	0.261418	0.223772	0.294021	0.351534	0.243365	0.211342	0.174382	0.212914	0.251662
BOC	1.3293	1.42578	1.44153	1.79205	1.7646	1.607	1.74402	1.80171	1.92676
BOD1	37.1672	38.4598	36.8097	36.453	35.0607	34.6709	34.9179	35.7469	35.0945
BOD1L	5.998	5.72852	5.53733	6.45915	6.61316	6.91607	5.70539	5.76137	5.80077
BOD1P	0.0204126	0.00874682	0.0250951	0	0.0450625	0.0599834	0	0	0.0121071
BOK	35.9234	35.2301	38.6595	29.5286	28.8259	33.1776	34.9466	39.9732	39.2073
BOK-AS1	0.737904	0.256729	0.407082	0.313207	0.30951	0.17791	0.382141	0.512284	0.355341
BOLA1	14.6218	15.0269	15.6997	17.9882	16.5209	19.061	11.7772	11.0636	11.7559
BOLA2	29.7469	29.7855	33.6683	23.3202	22.2313	24.9215	42.6534	46.8647	44.862
BOLA2B	29.5389	30.6498	31.3878	21.7171	21.6663	22.9691	42.7424	44.4831	46.2423
BOLA3	141.966	164.094	164.044	136.852	133.82	148.892	135.984	138.416	141.19
BOLA3-AS1	4.39296	5.35136	4.10255	4.46245	5.13209	4.87558	2.34954	1.83138	1.05095
BOLL	0.0249165	0.0106698	0.0102016	0	0	0.00732025	0	0	0
BOP1	177.877	170.876	194.86	126.134	121.519	137.169	155.864	174.615	177.457
BORA	7.85579	7.29563	7.0466	10.5226	10.4338	9.79234	9.87164	9.75775	8.64943
BPESC1	0.00646293	0	0.00794677	0.0223535	0.0320964	0.0113946	0	0.0351813	0
BPGM	7.44065	7.16637	7.77556	5.42983	5.66761	5.78777	3.58295	2.97269	4.02727
BPHL	1.29447	1.14902	1.22853	1.47315	1.60212	1.52348	1.19276	1.21607	1.16994
BPI	0	0.016629	0	0.0299687	0	0.0228626	0.0148138	0	0.0920687
BPIFA1	0	0	0	0	0	0	0	0	0
BPIFA2	0	0	0	0	0.0207172	0	0	0	0
BPIFA3	0	0	0	0	0	0	0	0	0
BPIFA4P	0	0	0	0	0	0	0	0	0
BPIFB1	0	0.017896	0.0170908	0	0	0	0	0	0
BPIFB2	0	0	0	0	0	0	0	0	0
BPIFB3	0	0	0	0	0	0	0	0	0
BPIFB4	0.108158	0.0277754	0.132711	0.0374829	0.107658	0.057233	0.853423	0.789204	0.653578
BPIFB6	0	0	0	0	0	0	0	0	0
BPIFC	0	0.015383	0	0	0	0	0	0	0
BPNT1	15.36	15.3592	15.598	15.943	16.2581	15.9451	12.8226	12.2077	13.3441
BPTF	11.4641	11.065	10.6862	10.7491	11.112	11.398	8.89931	8.64091	8.66444
BPY2B	0	0	0	0	0	0	0	0	0
BRAF	6.09353	6.21875	5.92699	6.72388	7.15736	6.87692	4.82314	4.47124	4.60192
BRAP	10.4637	10.5168	10.825	10.0126	10.219	10.428	10.0206	9.97035	9.72138
BRAT1	32.9716	32.5685	36.2092	25.4313	24.7544	27.7208	51.2075	55.5723	55.4201
BRCA1	11.8706	12.0421	11.135	12.54	13.3119	12.3409	12.9494	13.2294	12.9762
BRCA2	2.97186	3.06403	2.35548	3.53858	3.51729	2.96384	2.54322	2.15556	2.27976
BRCC3	25.1152	24.9798	24.1135	24.6354	24.8669	23.6407	20.5783	19.9265	20.2371
BRD1	9.31566	9.32279	9.73335	8.82682	8.41263	8.99957	5.85786	5.45962	5.36096
BRD2	82.2781	82.1935	84.461	56.3517	57.703	57.6119	72.7752	71.7602	71.6466
BRD3	6.376	6.06978	6.03653	5.9195	5.87143	6.02972	4.37065	4.22863	4.29575
BRD4	23.0775	23.4829	25.1082	22.2659	22.8361	24.1674	18.1559	17.491	17.4762
BRD7	51.1327	49.6009	49.8357	47.8831	48.4784	46.8054	42.8845	40.7669	39.876
BRD7P3	0.00945229	0	0.0116057	0	0.00783523	0.0166702	0.0432464	0.0308794	0
BRD8	24.0634	23.2633	21.6658	25.7965	26.4661	23.9036	37.0964	34.8739	33.6561
BRD9	15.557	16.1123	16.7413	13.2862	12.9237	13.2473	14.1698	14.6496	13.2472
BRDT	0.0183473	0.0157268	0.0376059	0.0211494	0.0404895	0.0431284	0.0279964	0.0266325	0.0653059
BRE	51.8832	48.5459	49.6717	70.3958	72.4996	69.8746	74.474	80.1878	80.8543
BREA2	0.500091	0.706572	0.544941	0.489938	0.638022	0.581271	0.900686	0.832263	0.931416
BRF1	8.09971	8.02224	9.10458	7.18993	7.02305	6.99871	3.54215	3.41464	3.30301
BRF2	11.4494	10.4978	10.6401	7.43812	7.69203	8.04969	12.088	12.7025	12.6564
BRI3	77.6387	77.0119	78.9798	101.919	96.9118	104.253	63.2439	62.9725	60.878
BRI3BP	14.3252	13.2531	14.4796	10.4424	9.67685	11.3358	8.85663	9.40157	10.4523
BRIP1	7.44381	7.13408	6.44959	8.01504	8.1523	7.54291	5.32847	4.91802	4.84138
BRIX1	117.323	115.042	109.597	96.8985	93.5494	89.7478	83.948	84.6009	83.2971
BRK1	124.851	135.338	131.041	146.153	140.155	137.656	168.829	169.531	179.867
BRMS1	91.5133	95.5495	101.819	75.9357	75.1776	84.263	84.94	94.0604	94.7223
BRMS1L	5.81112	5.79502	5.26438	10.9097	11.6754	10.0899	5.64202	4.99	5.31032
BROX	18.7355	18.4069	19.3914	19.349	19.2003	20.4242	23.6968	22.6027	23.2059
BRP44	19.4996	20.5281	21.3683	21.8407	21.4509	20.7899	19.736	19.3354	20.8394
BRP44L	29.1055	32.9367	29.9186	26.228	24.1138	24.5136	25.9459	22.2685	26.8428
BRPF1	8.64094	8.58037	9.13747	10.0589	10.069	10.5874	10.6069	11.0323	10.2848
BRPF3	25.5045	25.1807	25.5212	25.5606	25.3342	26.6664	12.0048	12.7934	12.1368
BRS3	0	0	0	0	0	0	0	0	0
BRSK1	4.82889	5.54759	5.24087	3.239	3.21749	3.70053	4.98113	5.03925	4.77118
BRSK2	0.0330328	0.0442509	0.0203136	0.160633	0.149083	0.221979	0.00629524	0.0162035	0
BRWD1	2.83314	2.7186	2.40442	3.07463	3.19289	2.87765	3.03003	2.95143	3.27417
BRWD1-IT2	0.127547	0.195701	0.155397	0.0593326	0.127884	0.0450646	0.0873041	0.139062	0.135438
BRWD3	3.93901	3.75275	3.65143	4.1683	4.2491	4.1022	3.84272	3.50121	3.36973
BSCL2	0.802717	1.14831	0.921888	0.659758	0.935385	0.772537	0.481748	0.46835	0.451059
BSDC1	28.7073	28.4267	27.5399	26.1455	26.5821	26.2921	26.9674	27.6772	26.3567
BSG	319.96	330.787	357.197	281.663	269.8	296.464	249.558	269.086	276.148
BSN	0.028647	0.0368835	0.0369928	0.0910077	0.100239	0.0781229	0.0781191	0.0653215	0.0632092
BSN-AS2	0.124563	0.160029	0.120199	0.143768	0.169583	0.13337	0.234088	0.280963	0.189863
BSND	0	0	0	0	0	0	0.0414627	0	0
BSPH1	0	0	0	0	0	0	0	0.050039	0
BSPRY	0.00994597	0	0	0	0	0.0175418	0	0.0108311	0
BST1	0.564725	0.702622	0.589371	0.346282	0.442139	0.381094	0.493375	0.597199	0.913593
BST2	0.285181	0.109298	0.173476	0.0332112	0.0477275	0.0251979	6.89379	6.56211	6.10169
BSX	0	0	0.0502681	0	0.0350177	0	0.0473072	0	0
BTAF1	11.4383	11.7093	10.8195	11.9855	12.3346	10.99	11.0583	9.98922	10.3074
BTBD1	28.5353	29.3332	28.9651	31.0758	30.8689	29.1261	26.0498	24.618	25.6834
BTBD10	41.7577	43.3347	40.8315	42.8136	42.5819	40.5797	42.9105	40.5179	43.5577
BTBD11	0.0980118	0.08936	0.106821	0.0355609	0.0813657	0.112249	0.0464576	0.0881691	0.030857
BTBD16	0.077612	0.132793	0.095133	0.0149572	0.0966677	0.0228213	0.118297	0.253615	0.160831
BTBD17	0.0288153	0.0184806	0.0352953	0.0333416	0	0	0.0164662	0	0
BTBD18	0.0150371	0.0289745	0.0370002	0.0433393	0.0248926	0.0265006	0.0860372	0.0327278	0.0669242
BTBD19	5.50544	5.32949	5.16412	5.22442	5.06722	4.52941	6.11373	5.50798	5.86293
BTBD2	5.6415	5.45298	5.21287	4.5721	4.59437	4.82626	7.40426	8.71391	8.0982
BTBD3	17.9797	17.8937	16.553	18.0062	18.6081	17.534	17.9884	16.7451	16.4048
BTBD6	0	0	0	0.0413926	0.0198154	0	0	0.0130025	0
BTBD7	10.7632	10.2809	10.1579	9.56088	8.72036	8.7151	4.92206	5.12399	4.79226
BTBD8	0.119306	0.240299	0.0625499	0.138212	0.255258	0.165454	0.175235	0.389982	0.33261
BTBD9	2.93784	2.90788	3.24725	3.36742	3.28183	3.29797	2.0276	1.92609	2.09839
BTC	0.0755996	0.0484233	0.207901	0.043827	0.0629597	0.116778	0.194261	0.0823838	0.0335124
BTD	5.74424	5.80256	5.86706	7.07391	7.32972	6.80226	11.0036	9.70829	10.0447
BTF3	595.832	664.175	657.109	545.892	510.246	548.755	554.496	551.748	604.503
BTF3L4	14.1774	14.554	14.3618	16.7525	16.6337	15.6876	13.7017	13.8535	14.3502
BTF3P11	0.0944641	0.360123	0.398682	0.166424	0.31912	0.209072	0.107386	0.103162	0.0830724
BTG1	3.46554	3.51555	3.96426	5.5585	5.67277	5.26934	6.4545	5.41905	6.22117
BTG2	15.0495	14.839	15.5152	20.0403	19.8505	19.5025	17.2651	15.7936	16.6166
BTG3	85.1111	86.3261	84.2856	49.9739	48.9448	48.563	62.973	64.8765	63.6298
BTG4	0.857047	1.06249	0.442892	1.78238	1.64957	2.1106	1.92569	2.52021	2.66551
BTK	0.026604	0.0341792	0.0108913	0.0102351	0.0146975	0.00781938	0.081154	0.0772514	0.0315398
BTLA	0.0218391	0.0383239	0.0349125	0.0655098	0.0529112	0.052577	0.0255874	0.0231925	0.0631669
BTN1A1	0	0.01037	0.0099149	0	0	0	0	0	0
BTN2A1	10.3194	10.4536	9.37938	6.9613	6.8527	7.0653	9.23917	10.0091	10.1848
BTN2A2	3.22052	3.21968	3.24191	1.89891	1.754	1.61847	6.63818	6.91307	6.35067
BTN2A3P	0.346387	0.384825	0.413823	0.280996	0.287116	0.280678	0.43904	0.489338	0.34956
BTN3A1	1.32425	1.40109	1.26004	0.882902	0.926645	0.769425	2.13447	2.2975	1.86042
BTN3A2	1.64831	1.58328	1.8508	1.38649	1.48599	1.22222	3.05895	3.7092	2.963
BTN3A3	0.402433	0.363176	0.390375	0.334781	0.353817	0.337401	1.32826	0.968739	1.091
BTNL2	0.0545439	0.0232959	0.0222295	0.0842938	0.0756804	0.0160471	0.0415326	0	0.0967348
BTNL3	0	0.0245089	0.0234264	0.0220289	0	0.00841278	0	0.010389	0
BTNL8	0.263712	0.193661	0.216358	0.368984	0.294734	0.311839	0.317519	0.396903	0.0808366
BTNL9	1.1942	1.30166	1.03743	1.37682	1.35376	1.24153	1.39631	1.46266	1.0279
BTRC	7.8258	8.12904	7.75916	7.33564	7.60356	7.50731	7.41103	7.17875	6.99529
BUB1	61.127	62.4252	59.3132	83.0528	82.9587	80.1249	43.9126	42.907	44.1732
BUB1B	35.4633	33.4337	32.4404	31.0541	31.1289	28.7218	32.9075	32.5566	32.1544
BUB3	147.73	153.666	147.757	137.573	136.729	137.013	131.713	130.506	132.518
BUD13	15.7956	15.5138	15.3358	12.9657	13.236	13.254	11.3799	10.8043	10.6139
BUD31	82.6599	82.6597	84.5431	99.1122	101.691	103.892	81.2385	79.5996	82.4262
BVES	0.0860625	0.094903	0.100899	0.0943962	0.0813157	0.0541759	0.107909	0.107064	0.131364
BVES-AS1	0	0	0	0	0	0	0	0	0
BYSL	92.0667	97.0361	103.275	78.6935	81.424	85.9156	42.5417	43.8226	44.9124
BZRAP1	0.00879478	0.0113509	0	0.074329	0.0582426	0.0336492	0.332858	0.383525	0.303387
BZW1	236.11	246.021	248.223	280.273	279.28	280.315	211.367	208.777	216.727
BZW2	151.203	155.501	158.411	83.0536	84.9951	88.4562	166.717	170.93	174.148
C10orf10	5.87429	6.58389	6.4174	8.93569	8.54888	9.12762	2.74183	2.87402	2.87463
C10orf103	0.136828	0.0724005	0.187892	0.120719	0.193347	0.177409	0.138124	0.175275	0.100215
C10orf105	0	0	0	0	0	0	0.0270396	0.0411429	0.0336454
C10orf107	0.0806275	0.129063	0.123107	0.0233843	0	0	0.0920612	0.0439356	0.0357283
C10orf108	0.00810938	0	0.00996328	0	0.00671761	0	0.0092776	0	0
C10orf11	1.12526	0.931958	1.18292	0.70896	1.29912	0.940696	1.45602	1.02829	1.1287
C10orf111	0.492399	0.415091	0.620464	0.292966	0.479223	0.372353	0.353751	0.321834	0.299766
C10orf113	0	0.0691449	0	0	0	0	0	0	0
C10orf114	5.87884	4.98995	4.76734	8.43467	8.0361	8.11986	4.04929	4.09117	4.57635
C10orf116	4.87705	4.48162	4.85504	5.25702	4.78394	4.21425	6.18828	4.75911	5.16293
C10orf118	4.76109	4.58099	4.16639	4.86368	4.79626	4.37318	5.43083	4.69021	4.89408
C10orf12	6.05507	6.23293	6.44276	4.24137	4.31009	4.44087	5.47359	5.17323	5.27137
C10orf120	0	0	0	0	0	0	0	0	0
C10orf122	0.0291754	0	0.0709674	0.0679738	0.0976871	0	0.266111	0.350003	0.103159
C10orf125	24.3289	21.6764	22.7285	20.3187	18.8343	22.2509	34.3452	41.1441	38.5191
C10orf128	0	0	0	0	0	0	0	0	0
C10orf129	0	0	0	0.0162866	0.0116961	0	0	0	0
C10orf131	0.0651427	0.11112	0.132449	0.0755888	0.0181936	0.210792	0.0495536	0.165587	0.0384496
C10orf136	0.0229763	0	0.0840821	0.106758	0	0	0.0524449	0.0500918	0.0406926
C10orf137	11.6198	11.8386	10.663	10.3044	11.2935	10.5443	11.2383	11.3414	10.2267
C10orf140	0.31213	0.250487	0.210784	0.262751	0.310658	0.248444	0.107596	0.21188	0.161404
C10orf2	27.8761	27.2807	30.5957	21.438	22.5834	24.5207	23.8194	23.7381	22.8509
C10orf25	0.732084	0.831381	0.742623	1.09018	1.17109	0.902304	0.96781	0.959574	1.18871
C10orf26	15.4929	15.7594	16.0748	14.1101	14.008	14.5125	14.4371	15.2058	15.4021
C10orf27	0	0	0	0	0	0	0	0	0
C10orf28	10.5814	10.9221	11.0987	9.37467	10.8092	10.163	8.20222	8.48581	7.3069
C10orf32	9.23469	9.09782	8.55726	8.89292	8.92019	7.69041	11.1287	9.40168	11.071
C10orf32-AS3MT	0.554056	0.741965	0.610642	0.552809	0.652328	0.571195	0.6203	0.48888	0.570844
C10orf35	16.9917	18.8942	19.6563	12.6793	14.2682	13.9407	13.6051	13.6824	15.17
C10orf40	0	0	0	0	0	0	0	0	0
C10orf46	17.9061	17.9518	17.1114	16.3932	15.7716	15.175	13.6804	12.9337	14.0438
C10orf47	8.6661	8.51329	9.68761	6.17857	6.02571	7.38668	7.3436	7.79812	7.64917
C10orf53	0	0	0	0	0	0	0	0	0
C10orf54	0.014069	0.0180967	0.0230852	0.0108048	0.0193913	0.0206666	0.0322094	0.00510498	0
C10orf55	0.166342	0.154327	0.295039	0.192019	0.314038	0.252612	0.486245	0.462903	0.394364
C10orf58	0.118991	0.198011	0.109287	0.103282	0.11658	0.0656102	0.084985	0.0972199	0.0528005
C10orf62	0	0	0	0.0236092	0	0	0	0	0
C10orf67	0.22622	0.190474	0.220466	0.269969	0.161523	0.178816	0.383772	0.305768	0.485669
C10orf68	0.0849012	0.0872702	0.0312874	0.039673	0.0922425	0.0229621	0.048563	0.110936	0.0905975
C10orf71	0.624612	0.535153	0.644366	0.569305	0.625883	0.64275	0.587025	0.554143	0.699591
C10orf76	11.3018	11.4321	10.9967	11.0993	11.6682	11.5213	11.8098	11.2089	11.335
C10orf81	0.0346041	0	0.025894	0.0456702	0.0581536	0.0225502	0.00803381	0.0251256	0.0409927
C10orf82	0	0	0.0647362	0	0	0	0	0	0
C10orf88	4.5965	4.96443	4.39181	4.84842	4.72106	4.52295	4.28375	4.375	4.40523
C10orf90	0.0371581	0.00955165	0.0182672	0.0857174	0.0492329	0.10483	0.16156	0.16183	0.277643
C10orf91	0.272111	0.297088	0.470596	0.682288	0.915517	0.825233	0.708008	0.636388	0.6168
C10orf95	0.368539	0.257676	0.225454	0.407481	0.264786	0.28088	0.267932	0.292034	0.534994
C10orf96	0	0.0182255	0.0174046	0	0.0118049	0	0.0162385	0	0
C10orf99	0	0	0	0	0	0	0	0	0
C11orf1	22.6623	24.6939	23.6547	31.8604	32.2647	31.59	37.1882	38.5211	39.6616
C11orf10	233.8	268.19	270.329	258.105	245.778	245.834	302.784	328.225	320.072
C11orf16	0.0989047	0.0476022	0.0454748	0	0.102628	0.130862	0.113074	0.0807951	0.0878523
C11orf2	20.5234	19.8624	22.1109	17.1438	16.7576	19.4844	19.877	21.3412	22.047
C11orf20	0	0.0489896	0.0931285	0.179958	0.0970193	0.0680291	0.218895	0.167879	0.339033
C11orf21	0.0107967	0.0138643	0.0264996	0	0.0089554	0	0.012347	0	0
C11orf24	58.556	63.0472	66.0525	51.9411	52.1467	56.1381	46.3749	51.4417	49.6364
C11orf30	11.9783	12.1464	11.707	11.3986	12.2005	11.8881	12.7741	12.9373	12.1294
C11orf31	60.955	62.8475	66.7106	73.4567	69.3707	77.3632	70.1836	75.1985	72.7555
C11orf34	0.0158627	0.0203385	0.0776651	0.0183666	0	0	0.0181249	0.0345644	0.0281516
C11orf35	0.123699	0.05775	0.0551811	0.246868	0.214586	0.31738	0.141447	0.195958	0.299758
C11orf36	0	0	0	0	0	0	0	0	0
C11orf40	0	0	0	0	0	0	0	0	0
C11orf41	2.95057	2.77366	2.80357	4.4187	4.51286	4.66234	7.57488	7.71464	7.67851
C11orf42	0.179592	0.0861867	0.0547821	0.130353	0.074914	0.118936	0.0256228	0.0734103	0.159059
C11orf45	2.96985	3.23334	3.10838	3.15164	3.54068	3.16345	3.32826	3.38989	2.66798
C11orf46	14.9153	16.0369	14.7511	16.9219	16.3455	14.1638	18.8017	16.8681	17.6424
C11orf48	57.3611	58.8432	62.8346	44.7788	44.7417	49.528	63.8853	66.3499	65.5545
C11orf49	12.9281	12.685	14.5678	9.60649	9.22591	9.08609	33.7891	33.4784	32.5027
C11orf51	48.2781	52.1042	51.8466	48.7305	48.8188	52.1825	72.6089	78.1963	74.0263
C11orf52	0.31861	0.663816	0.301062	0.415591	0.17453	0.330568	0.0514049	0	0
C11orf53	0	0	0	0	0	0	0	0.0270729	0
C11orf54	2.53671	2.75692	2.37155	3.96537	4.18993	3.77702	4.55291	4.35614	4.45782
C11orf57	27.7302	27.5935	26.4437	25.0535	24.7106	24.1639	29.3806	28.6456	27.7651
C11orf58	42.9744	44.5739	42.1565	45.7053	45.3974	40.9185	50.6903	47.6109	50.5472
C11orf61	3.7331	4.0625	3.9082	2.88679	3.15735	3.05975	3.15968	3.29606	3.52386
C11orf63	1.0172	1.0231	1.01865	1.00799	0.992948	0.971297	1.0321	1.19966	1.07345
C11orf65	0.304308	0.226982	0.308986	0.324384	0.466112	0.26879	0.318237	0.470021	0.269291
C11orf67	19.031	18.1903	16.9596	18.1543	20.052	20.0405	17.6805	18.0922	17.0567
C11orf68	68.7299	69.8865	74.5974	78.5763	74.0767	81.6663	70.0548	78.755	76.6568
C11orf70	2.92651	3.22624	3.36578	4.0776	3.50729	5.025	4.06242	5.1679	3.57942
C11orf71	5.48911	4.90735	3.31061	6.11729	5.49829	5.47684	3.91364	4.52105	3.19148
C11orf73	26.5165	29.205	30.275	42.4357	41.2926	41.9459	44.6468	45.8947	43.0781
C11orf74	14.5588	14.2953	14.2569	14.3876	14.9707	13.7391	16.9335	18.7276	18.5907
C11orf75	19.598	20.8719	20.6768	20.3069	19.0293	20.4882	19.4644	19.3816	17.9595
C11orf80	3.80353	3.74765	3.85349	4.78736	4.58884	4.57874	5.35128	5.72	5.77765
C11orf82	24.8271	24.1811	21.1069	27.227	27.1222	24.4684	27.3112	25.5038	25.2079
C11orf83	14.5403	14.3138	14.3321	12.7781	12.0995	13.75	11.5935	13.1024	13.0352
C11orf84	35.7684	33.3638	35.1419	30.4792	30.0301	31.3787	27.4753	29.8947	29.2881
C11orf85	0	0	0	0	0	0	0	0	0.058412
C11orf86	0	0.0275304	0.0787595	0.0249656	0.017934	0.0379774	0.0245511	0.0703237	0.0381059
C11orf87	0.00748145	0.0144388	0.00460563	0	0	0.00329662	0.00428267	0	0
C11orf88	0.352446	0.584234	0.563735	0.713775	0.547334	0.395441	0.596386	0.620957	0.716026
C11orf9	10.731	10.2709	10.5348	13.9244	13.6744	13.8592	5.23154	5.63929	5.10055
C11orf91	0.389309	0.497149	0.436902	0.104694	0.200617	0.344036	0.37553	0.359279	0.211727
C11orf92	0.0404901	0.0416732	0.104674	0.0792715	0.107117	0.128463	0.0880724	0.132222	0.129787
C11orf93	0.0525034	0.0672862	0.0428097	0.16223	0.247603	0.0772283	0.239899	0.286044	0.217313
C11orf94	0.115168	0.144178	0	0	0.298546	0	0	0.126336	0
C11orf95	8.96222	8.26303	8.69691	7.70402	7.75509	7.9968	6.54956	7.18637	7.34103
C11orf96	1.80646	1.66334	1.656	2.20351	2.0685	2.30872	0.666204	1.16883	1.2012
C12orf10	69.2817	66.5938	71.0845	58.8593	55.5789	62.844	71.9932	77.422	74.6727
C12orf12	0	0	0	0.00893718	0.00641656	0	0	0	0
C12orf23	15.4199	15.3404	13.7737	22.7043	19.5223	16.8937	15.6735	13.6248	14.6448
C12orf26	1.29593	1.15741	1.11975	1.22392	1.24348	1.22249	0.734483	1.15367	1.22156
C12orf29	8.31286	8.87297	7.78571	7.59683	7.5883	7.80891	6.54481	6.67308	6.11951
C12orf32	44.9022	46.3385	46.7995	39.0044	39.207	37.9882	45.2171	47.4148	45.7377
C12orf33	0.0212472	0.0545666	0.0391092	0.0122712	0.00881123	0.00936911	0	0.0462786	0
C12orf34	2.57011	2.42376	2.89047	1.23438	1.13943	1.46348	2.44091	2.94096	2.46113
C12orf35	4.64352	5.12324	4.32002	6.83778	6.64365	6.13667	6.76672	5.95674	6.32467
C12orf36	0.00713117	0	0.0876559	0.0328963	0.0354266	0.0314339	0.00815978	0.0543491	0.0126877
C12orf37	0.0176157	0.0451497	0.0430877	0.0612379	0.0879668	0.093282	0.140855	0.057584	0.124988
C12orf39	2.15905	3.01238	2.79011	3.81476	4.52714	4.11225	4.04535	4.42314	4.45348
C12orf4	15.7606	16.7102	15.1535	9.84733	10.69	9.30527	12.339	12.3174	11.7388
C12orf40	0	0	0	0	0	0	0	0	0
C12orf42	0	0	0.0230783	0.0218923	0.0314505	0.0333343	0	0.061732	0
C12orf43	21.3754	20.8619	22.9241	17.5295	17.4459	18.2861	19.5897	19.2036	20.7926
C12orf44	69.7422	66.3432	75.1309	56.3423	56.5849	60.9243	56.3614	60.7582	61.4596
C12orf45	29.1105	32.788	34.3603	31.7919	31.6744	33.3091	27.2145	29.1637	28.6113
C12orf47	9.04569	8.39354	9.05275	8.2817	7.79845	8.60962	7.45135	7.72012	7.10194
C12orf49	36.2832	35.7456	36.7162	32.1856	31.222	31.8371	27.1784	27.2518	27.2432
C12orf5	11.8666	11.3116	10.9749	9.22828	9.76615	8.64074	9.91991	9.02982	9.44966
C12orf50	0.0141518	0.0363077	0	0	0.0235161	0.0124853	0	0.0154162	0
C12orf51	2.5331	2.42288	2.45511	2.24409	2.53022	2.57212	2.24734	2.01886	2.33881
C12orf52	25.5698	24.7525	26.4095	24.4263	23.935	26.5914	18.2169	19.9982	18.6443
C12orf53	1.86787	1.91093	1.94764	2.84956	2.62876	2.47677	2.77696	3.11271	2.74391
C12orf54	0.0305419	0.194977	0.111364	0.498415	0.306996	0.458861	0.104442	0	0.0539744
C12orf56	0.107244	0.137525	0.131303	0.141876	0.17831	0.0673431	0.140056	0.166909	0.081581
C12orf57	212.017	209.855	226.078	187.814	175.712	186.652	166.434	186.845	177.436
C12orf59	0.140453	0.116779	0.1827	0.305057	0.266935	0.233105	2.59928	2.45593	2.13074
C12orf60	1.98832	2.39802	1.95161	1.7786	1.69727	1.45306	2.29537	1.99301	2.3882
C12orf61	0.2009	0.36814	0.158198	0.215847	0.178858	0.164586	0.213207	0.250118	0.152869
C12orf65	23.5641	23.165	22.3737	22.1152	22.0297	21.4217	24.1524	24.5937	23.7042
C12orf66	2.35181	2.27752	2.86647	2.79669	2.52477	2.27796	3.86215	3.98688	3.70692
C12orf68	3.19857	3.02024	3.35141	3.18725	3.19732	3.67303	2.82631	2.94068	2.94053
C12orf69	0.0560511	0	0.068762	0.0906658	0.102305	0.0395483	0.038456	0.0488363	0.0597648
C12orf70	0.0989309	0.152043	0.386768	0.114752	0.164853	0.0873328	0.203341	0.150943	0.105225
C12orf71	0.0275329	0.0351839	0	0.0320494	0.023028	0	0.0627991	0	0
C12orf73	2.45348	2.94592	2.53364	1.98047	2.08599	2.22751	2.33131	2.57947	1.74755
C12orf74	0	0	0	0	0	0	0	0	0
C12orf75	65.0536	70.262	70.8084	56.0666	55.1743	59.6519	55.7892	55.5869	56.7497
C12orf76	1.36816	1.37974	1.22825	1.49677	1.74403	1.48695	1.36868	1.5434	1.62766
C12orf77	0.0812295	0.0208276	0.0397633	0.0376271	0.0270238	0.028672	0.0928079	0.0708009	0.0576571
C13orf15	1.67758	2.11654	2.15973	1.94898	1.86686	1.87239	1.30292	0.914366	1.0728
C13orf33	0	0.0250629	0	0.0112653	0.0161773	0.0172074	0.0446364	0.0106247	0.0346914
C13orf35	0	0	0	0.0241706	0	0	0	0	0
C14orf1	25.7165	24.6887	25.7843	45.8586	44.5648	46.2811	24.4503	24.0573	26.0594
C14orf101	2.64331	2.46309	2.194	4.17056	4.41684	3.86916	3.01946	2.65928	2.78008
C14orf102	2.96999	3.17546	2.82305	2.73567	2.8575	3.18314	1.95069	1.80646	1.69207
C14orf105	0.434523	0.439425	0.340575	0.469582	0.590033	0.383158	0.803705	0.78526	0.756188
C14orf109	18.5432	19.0195	20.9518	15.7884	15.2449	15.5969	8.4452	8.2376	8.97664
C14orf118	6.66769	6.4244	6.57207	9.65327	9.39041	9.34851	7.6537	7.3875	6.36875
C14orf119	16.4788	17.6712	18.3238	29.1534	26.8773	27.6483	18.4969	18.0443	18.5392
C14orf126	3.98373	4.08809	3.64346	6.62739	6.38024	5.68703	2.91979	2.86373	2.62228
C14orf129	6.24108	6.06056	5.4262	7.99093	6.45882	5.82719	4.01253	3.53559	4.40767
C14orf132	1.62004	1.59081	1.53687	1.79779	1.60051	1.53523	1.20225	1.0415	1.16057
C14orf133	8.59275	9.18919	9.04231	8.8457	9.44034	9.57463	9.37385	9.03024	8.58491
C14orf135	43.5478	44.0363	40.0182	55.5308	55.4066	51.8998	47.9282	46.1768	45.8484
C14orf142	13.3249	13.1671	13.6418	12.7736	10.9496	10.8071	7.77876	7.21458	7.68995
C14orf149	18.3794	18.297	16.8884	20.6759	20.2996	20.3961	12.181	11.6402	11.4827
C14orf159	2.00172	2.03772	1.78825	2.99612	3.05871	2.93298	3.58671	3.58186	3.24676
C14orf162	0	0.0229108	0.0218633	0	0.0744117	0.01578	0	0.0194821	0.0634237
C14orf165	0.0578023	0.0738357	0.0703094	0.0336631	0.145133	0.0766121	0.0988577	0.094556	0
C14orf166	203.649	220.999	209.732	245.655	239.687	239.856	184.64	187.236	191.386
C14orf166B	0	0	0	0	0	0	0	0.0151274	0
C14orf167	3.66378	3.35148	3.65208	10.6483	10.6209	9.8927	4.51713	4.7253	4.00003
C14orf169	14.1723	13.9326	16.0785	16.5142	16.7131	17.3128	14.0489	14.5379	14.699
C14orf176	0.304761	0.349603	0.490792	0.668643	0.560251	0.806779	0.824715	0.716502	0.825483
C14orf177	0	0	0	0	0	0	0	0	0
C14orf178	0.191964	0	0.173493	0.2256	0.121474	0.169881	0.491428	0.262145	0.253239
C14orf180	0	0	0	0.0149662	0	0	0.014796	0	0
C14orf182	0.387095	0.408936	0.295852	0.287885	0.356376	0.280635	0.73804	0.477703	0.520142
C14orf183	0.163317	0.139146	0.0662718	0	0.0455247	0.0240472	0.0310437	0.0296809	0.0962977
C14orf2	173.166	183.78	189.36	156.1	149.944	156.345	74.5853	75.8288	78.9512
C14orf21	10.1207	9.28453	10.9966	13.1905	13.2776	14.0724	9.74914	9.62603	10.0388
C14orf23	1.38288	1.20679	1.2703	1.90338	1.77488	1.91214	2.02092	2.33293	2.09323
C14orf28	1.26508	1.3006	1.2727	2.90071	2.86851	2.76056	2.6686	2.41055	2.39096
C14orf37	3.81722	4.3621	4.03427	6.15025	6.19905	5.90571	3.4584	3.68716	3.93718
C14orf38	0.0532299	0.0797842	0.0108958	0.112633	0.0661663	0.039113	0.152226	0.00966041	0.078882
C14orf39	1.20172	1.42617	0.994435	0.99184	1.14078	0.831459	1.58482	1.05407	1.48426
C14orf43	9.71676	9.50836	9.84867	9.0511	8.91307	9.58935	11.0726	12.1114	11.9825
C14orf45	1.24434	1.41954	1.21263	2.26744	2.06081	1.88248	2.48529	2.3569	2.17447
C14orf49	1.35773	1.26198	1.56634	1.34088	1.2336	1.26447	0.478036	0.515486	0.408824
C14orf55	0.0830093	0.067891	0.09274	0.174089	0.212481	0.0997958	0.198587	0.0903804	0.0268494
C14orf64	0.0506894	0	0.103357	0.0978637	0.0421725	0.0745555	0.0772113	0.14728	0.149887
C14orf79	1.5014	1.47346	1.80969	1.44409	1.46646	1.76956	1.41353	1.23682	1.16543
C14orf80	14.416	13.3346	14.8734	12.4578	11.6144	14.0395	4.67119	5.80008	5.35559
C14orf93	3.0863	3.51938	3.38971	4.00397	3.89342	4.21926	3.10066	2.92064	2.94278
C15orf17	7.46157	7.50506	7.58686	7.84298	7.46171	7.31027	4.94625	4.37844	4.22132
C15orf2	0.0464912	0.0422361	0.0572685	0.0598047	0.0429292	0.0530166	0.0375779	0.044648	0.0535906
C15orf23	55.2852	55.6173	54.6221	48.3726	48.8102	49.492	43.5985	47.6543	41.9282
C15orf24	97.6882	96.7016	97.0183	90.6999	88.6697	92.1234	63.2901	62.151	66.4415
C15orf26	0.0309497	0	0	0.0358286	0.038597	0	0.0353657	0.101155	0.0549327
C15orf27	0.0388677	0.0624033	0.0119291	0.0560964	0.0402782	0.102824	0.0333414	0.0317446	0.0172753
C15orf29	8.59718	8.91514	7.53028	16.246	14.7618	12.3095	7.91824	7.4358	8.01206
C15orf32	0	0	0	0	0	0	0	0	0
C15orf33	0.49945	0.54952	0.510425	0.398572	0.35529	0.419554	0.883764	0.790067	1.05642
C15orf34	0.0518199	0.133159	0.0636503	0.0299012	0.0572499	0.0456912	0.0691598	0.0940435	0.153595
C15orf37	2.5262	2.35606	2.58473	2.69641	2.34974	2.27802	1.77462	1.49287	1.69098
C15orf38	8.63107	8.1978	8.69694	10.4088	9.89548	10.6482	10.9023	10.3279	10.1587
C15orf38-AP3S2	0.405137	0.000139201	0.497062	0.5514	1.23014	0.786502	0.598757	0.846972	0.529086
C15orf39	17.656	17.0458	19.2342	11.6178	11.2561	12.6204	9.57937	10.3417	9.95967
C15orf40	23.1611	22.8638	24.7345	24.7492	26.4032	23.3478	23.3418	22.8544	22.4626
C15orf41	4.8506	4.49325	5.07721	6.13467	6.02601	6.01814	5.3564	5.27488	5.21
C15orf42	8.66449	8.09623	8.60632	9.93691	9.82895	10.0978	8.1423	8.07637	7.9144
C15orf43	0	0	0	0	0	0	0	0	0
C15orf44	39.5473	40.9834	39.6254	33.8139	34.3842	34.7946	31.3127	32.0417	31.5806
C15orf48	0	0.13309	0.0843915	0.483075	0.181016	0.135966	0.237759	0.227733	0.184209
C15orf5	0	0	0	0.0189868	0	0	0	0	0
C15orf50	0	0	0	0	0.0156428	0	0.021453	0	0
C15orf52	34.0153	34.646	34.1603	27.7976	28.5555	26.6225	38.519	39.0442	35.0433
C15orf53	0	0	0	0	0	0	0	0	0
C15orf54	0.170927	0.200585	0.22834	0.0771457	0.0738494	0.0917262	0.0935348	0.105189	0.171875
C15orf55	0.0178897	0.0306705	0.0146683	0.00687351	0.0148038	0.0262825	0.0477729	0.038952	0.03184
C15orf56	0	0	0	0	0	0	0.012686	0	0.0197808
C15orf57	20.3267	20.3622	19.9004	16.2504	16.1809	16.433	20.9936	21.9908	20.5798
C15orf58	0.719404	0.66174	0.856921	1.09054	0.860086	0.960604	0.758448	0.88444	0.752384
C15orf59	1.61451	1.2601	1.36113	2.04376	2.00879	2.16215	2.07709	1.82002	2.00743
C15orf60	0	0	0	0	0	0	0	0	0
C15orf61	8.56832	8.84443	7.87042	6.66175	6.73451	7.49517	3.95364	4.2156	4.21782
C15orf62	0.812006	0.851246	0.607398	0.689573	0.626634	0.551421	1.20637	1.02652	0.862956
C15orf63	21.9066	23.7514	22.795	18.6876	17.4809	17.7163	30.2089	30.7872	31.2991
C16orf11	0.021174	0.0407844	0.051967	0.0489148	0.0263422	0.0560208	0.0363217	0.0115298	0
C16orf13	38.0732	35.1432	41.5699	37.3526	33.0116	39.8582	52.2045	63.7939	60.5152
C16orf3	0.159484	0.203857	0.129472	0.0927822	0.244432	0.117406	0.18191	0.347795	0.094055
C16orf42	54.4742	55.3109	59.3715	41.8144	41.0698	48.4859	66.7435	75.3141	72.3692
C16orf45	14.5935	14.3295	14.8622	15.3192	14.6279	15.608	22.7927	23.3421	23.4143
C16orf46	2.4948	3.07561	2.73778	2.16107	2.17233	2.5593	3.22898	2.86278	2.45197
C16orf48	10.4131	11.6593	10.7414	8.15455	7.81309	8.89396	11.8254	12.7999	12.3012
C16orf5	25.5502	26.5	28.5942	25.6676	26.0691	26.4877	22.3002	25.2448	25.5231
C16orf52	3.62894	3.96531	3.5883	3.92493	3.97985	3.37675	5.73317	5.28743	6.12754
C16orf53	10.7808	10.7949	11.2363	8.83297	8.34106	9.22473	13.0865	13.9841	13.7095
C16orf54	0.0981547	0.126101	0.164382	0.11329	0.155288	0.110153	0.11228	0.136031	0.14281
C16orf55	8.01495	7.82549	8.88688	4.77174	4.45868	5.4978	2.8589	3.31857	3.45167
C16orf57	69.7625	70.8475	76.1481	59.3008	59.9831	62.3111	59.2778	60.416	59.5591
C16orf58	16.7304	15.769	16.3273	15.4999	15.7073	16.4369	26.8377	30.3255	29.2215
C16orf59	9.86822	9.8649	10.9527	9.54043	9.16848	10.0221	13.2363	14.648	14.3955
C16orf62	8.95076	9.24941	8.98297	11.6535	11.8988	12.0725	11.0872	10.9631	10.6346
C16orf7	3.48218	3.45007	2.92737	3.87291	3.75392	3.8101	3.53248	3.80078	3.08914
C16orf70	18.1283	19.0172	17.7047	14.2242	15.1914	14.6122	13.6598	13.3974	13.7594
C16orf71	0.238949	0.142543	0.199171	0.226505	0.162627	0.195638	0.370979	0.529666	0.455317
C16orf72	20.6366	20.4916	19.0504	21.9404	20.5135	19.4049	20.0361	18.1937	18.9867
C16orf73	0	0.108258	0.0310464	0.0975912	0.0817721	0.0496146	0.0723951	0.0612515	0.149776
C16orf74	8.18394	7.63517	7.37884	12.7409	12.6205	14.5983	8.84726	7.64147	7.68581
C16orf78	0	0	0	0	0	0	0	0	0
C16orf79	2.69441	2.14514	2.50862	1.74404	2.29366	1.9758	2.66788	2.30024	2.02442
C16orf80	62.462	65.3085	66.1292	56.2919	59.0795	58.6048	47.9665	50.544	49.8869
C16orf82	0.0103229	0	0	0	0	0	0	0	0
C16orf86	0	0.0508205	0.096957	0.138087	0.165313	0.157635	0.15859	0.108115	0.0703429
C16orf87	7.36105	7.43089	6.8715	6.11742	7.05403	6.52852	4.26549	4.36266	4.20334
C16orf88	16.9657	16.5665	16.0956	14.4546	13.7788	13.965	22.1559	22.4082	21.0252
C16orf89	0.0249847	0.112228	0.0765785	0.061584	0.0311121	0.0330579	0.12718	0.128419	0.0887669
C16orf90	0.0299053	0	0.0727172	0.104546	0.0250418	0.10571	0	0	0
C16orf91	8.59231	10.7729	10.9777	7.05287	6.68839	8.81046	9.69342	10.3198	9.45375
C16orf92	0	0	0	0	0	0	0	0	0
C16orf93	0.342222	0.412233	0.511827	0.512299	0.284019	0.484313	1.75758	1.82545	1.38038
C16orf95	1.24017	1.27793	1.11026	2.10678	2.33415	2.7338	1.31709	2.05488	1.98191
C16orf96	0.0331919	0.0682725	0.0408091	0.0535783	0.0494558	0.0819287	0.113948	0.108411	0.212627
[truncated: 21,263 more rows]
